# Supplementary material for: Pan‐3D Genome Analysis Reveals the Roles of Structural Variation in Chicken Chromatin Architectures, Domestication and Production Traits
Source: Adv Sci (Weinh). 2026 Feb 15;13(24):e20068. doi: 10.1002/advs.202520068 (PMC13116375; doi:10.1002/advs.202520068)
Supplement: Supplementary file 2 — Supporting File 2: advs74431‐sup‐0002‐TableS1‐S40.xlsx. [file ADVS-13-e20068-s003.xlsx]

## Sheet: Summary
Supporting Information (related to Sup-0001)
Pan-3D Genome Analysis Reveals the Roles of Structural Variation in Chicken Chromatin Architectures, Domestication and Production Traits
Zhen Zhou 1, Danfeng Cai 1, Changbin Zhao 1, Siyu Zhang 1, Jiahao Li 1, Zhaofeng Zhang 1, Shaofen Kong 1, Xin Yang 1, Xiaoli Zhou 1, Farhad Bordbar 1, Fayi Chen 4, Yaohuan Xu 4, Zhe Zhang 5, Lihong Gu 3, Zhenhui Li 1, Xiquan Zhang 1, Wen Luo 1,*, Jingting Shu 2,*, Bolin Cai 1,*, Qinghua Nie 1,* 1.State Key Laboratory of Swine and Poultry Breeding Industry, Guangdong Laboratory for Lingnan Modern …
Table of Contents
1	Supplementary Table S1. Information on 28 chicken assemblies used in pan-genome analysis.
2	Supplementary Table S2. Summary statistics of HiFi data generated in this study.
3	Supplementary Table S3. Quality assessment of Hi-C data generated in this study.
4	Supplementary Table S4. Summary statistics of clean Hi-C data generated in this study (aligned against the T2T genome and their corresponding genomes).
5	Supplementary Table S5. Quality assessment of ATAC-seq data generated in this study.
6	Supplementary Table S6. Summary statistics of clean ATAC-seq data generated in this study (aligned against the T2T genome and their corresponding genomes).
7	Supplementary Table S7. Quality assessment of RNA-seq data generated in this study.
8	Supplementary Table S8. Summary statistics of clean RNA-seq data generated in this study (aligned against the T2T genome and their corresponding genomes).
9	Supplementary Table S9. The information on bait fragments used in Capture Hi-C.
10	Supplementary Table S10. Quality assessment of Capture Hi-C data generated in this study.
11	Supplementary Table S11. Summary statistics of clean Capture Hi-C data generated in this study.
12	Supplementary Table S12. Genome assembly quality assessment of newly assembled genomes.
13	Supplementary Table S13. Gene, repeat, and non-coding RNA annotations of newly assembled genomes.
14	Supplementary Table S14. Gene family classification across 28 chicken genomes.
15	Supplementary Table S15. Pan-gene family classification across 28 chicken genomes.
16	Supplementary Table S16. Non-redundant structural variations (SVs) in pan genome
17	Supplementary Table S17. Classification results of pan compartment based on pan-3D genome.
18	Supplementary Table S18. Classification results of pan compartment based on T2T genome.
19	Supplementary Table S19. Classification results of pan-TAD boundary based on pan-3D genome.
20	Supplementary Table S20. Classification results of pan-TAD boundary based on T2T genome.
21	Supplementary Table S21. Classification results of pan chromatin loops based on pan-3D genome.
22	Supplementary Table S22. Classification results of pan chromatin loops based on T2T genome.
23	Supplementary Table S23. Classification results of pan LT-CRE based on pan-3D genome.
24	Supplementary Table S24. Classification results of pan LT-CRE based on T2T genome.
25	Supplementary Table S25. TAD reorganization events compared to HYB genome.
26	Supplementary Table S26. QC and mapping statistics of 858 global individuals in the graph-based pan-genome.
27	Supplementary Table S27. QC and mapping statistics of 877 F2 individuals in the graph-based pan-genome.
28	Supplementary Table S28. The statistics of genome variations identified in this study.
29	Supplementary Table S29. Structural variations (SVs) were used for selective signal analysis in 858 individuals (MAF>0.05).
30	Supplementary Table S30. Structural variations (SVs) were used for SV-GWAS of 49 production traits in 877 F2 individuals (MAF>0.05).
31	Supplementary Table S31. Genomic inflation factor of SV-GWAS and SNP-GWAS in production traits of 877 F2 individuals.
32	Supplementary Table S32. Candidate structural variations (SVs) associated with chicken domestication.
33	Supplementary Table S33. Candidate SNP windows associated with chicken domestication.
34	Supplementary Table S34. Candidate structural variations (SVs) significantly associated with production traits in the 877 F2 population.
35	Supplementary Table S35. Candidate SNPs significantly associated with production traits in the 877 F2 population.
36	Supplementary Table S36. Candidate SV-loop genes associated with chicken domestication.
37	Supplementary Table S37. Candidate SV-loop genes significantly associated with production traits in the 877 F2 population.
38	Supplementary Table S38. The significant and differentially enhanced loops identified in Capture Hi-C.
39	Supplementary Table S39. Predictive accuracy of genomic selection using different combinations of genetic variations.
40	Supplementary Table S40. The information on primers used in this study.

## Sheet: S1
Supplementary Table S1. Information on 28 chicken assemblies used in pan-genome analysis.
Assembly	Abbreviation	Geographical regions	Reference	Phenotypic description of adult female individual
Huiyang Bearded	HYB	Huizhou City, China	This study	Indigenous chicken, Medium body size, Bearded, Yellow feather, Meat-type
Dagu	DG	Zhuanghe City, China	This study	Indigenous chicken, Large body size, Yellow-partridge feather, Dual-purpose
Guangxi Yellow	GXY	Yulin City, China	This study	Indigenous chicken, Medium body size, Yellow feather, Meat-type
Huanglang	HL	Hengnan County, China	This study	Indigenous chicken, Small body size, Yellow feather, Dual-purpose
Hetian	HT	Changting County, China	This study	Indigenous chicken, Medium body size, Yellow feather, Three forks at the end of comb, Meat-type
Huaixiang	HX	Maoming City, China	This study	Indigenous chicken, Medium body size, Yellow feather, Meat-type
Liyang	LY	Liyang City, China	This study	Indigenous chicken, Large body size, Yellow feather, Meat-type
Lueyang Black	LYB	Lueyang County, China	This study	Indigenous chicken, Large body size, Black feather and skin, Meat-type
Qingyuan Partridge	QYP	Qingyuan City, China	This study	Indigenous chicken, Small body size, Yellow-partridge feather, Meat-type
Taihang	TH	Zanhuang County, China	This study	Indigenous chicken, Small body size, Yellow feather, Dual-purpose
Wenchang	WC	Wenchang City, China	This study	Indigenous chicken, Medium body size, Yellow feather, Meat-type
Wuding	WD	Wuding County, China	This study	Indigenous chicken, Medium body size, Yellow-partridge feather, Meat-type
Xinghua	XH	Fengkai County, China	This study	Indigenous chicken, Small body size, Light-yellow feather, Meat-type
QiandongnanXiaoxiang	QDNXX	Rongjiang County, China	This study	Indigenous chicken, Small body size, Yellow-partridge feather, Dual-purpose
Baicheng You	BCY	Baicheng County, China	This study	Indigenous chicken, Medium body size, Black-partridge feather, Dual-purpose
Red Junglefowl	GRCg6a	Southern and Southeastern Asia	[1]	Progenitor of domestic chicken, Small body size
Tibetan	TB	Tibetan, China	[2]	Indigenous chicken, Small body size, Yellow-partridge feather, High altitude adaptation, Dual-purpose
Houdan	Houdan	France	[2]	Indigenous chicken, Small body size, Plumage-spot feather, Beared, Duplex comb (V-shaped), Crest, Polydactyly, Dual-purpose
Cornish	Cornish	England	[2]	Commercial chicken, Large body size, White feather, Big breast muscle, Cockfighting ancestry, Meat-type
Rhode Island Red	RIR	USA	[2]	Commercial chicken, Medium body size, Red-brown feather, Egg-type
Commerical Broiler	GRCg7b	USA	[3]	Commerical chicken, Large body size, White feather, Meat-type
White leghorn	GRCg7w	Italy	[3]	Commercial chicken, Small body size, White feather, Egg-type
Silkie	Silkie	Taihe County, China	[4]	Indigenous chicken, Small body size, White-silky feather, Black skin, Beared, Feather leg, Rose comb, Crest, Polydactyly, Dual-purpose
Huxu	GGswu1	Huizhou City, China	[5]	Indigenous chicken, Medium body size, Bearded, Yellow feather, Meat-type
Cobb	bGalGal5	USA	[6]	Commerical chicken, Large body size, White feather, Meat-type
Ross	bGalGal4	England	[6]	Commerical chicken, Large body size, White feather, Meat-type
Piao	Piao	Zhenyuan County, China	[7]	Indigenous chicken, Medium body size, Yellow-partridge feather, Rumpless, Dual-purpose
Daweishan Mini	DWS	Pingbian County, China	[7]	Indigenous chicken, Small body size, White-partridge feather, Aggressive, Dual-purpose
Noted:
Geographic location information were collected from the Chinese National Livestock and Poultry Genetic Resources Catalog (https://zypc.nahs.org.cn/pzml/classify.html) and government websites.
Reference of published chicken genomes used in this study
[1] International Chicken Genome Sequencing Consortium. Sequence and comparative analysis of the chicken genome provide unique perspectives on vertebrate evolution. Nature. 2004;432(7018):695-716. doi:10.1038/nature03154
[2] Li M, Sun C, Xu N, et al. De Novo Assembly of 20 Chicken Genomes Reveals the Undetectable Phenomenon for Thousands of Core Genes on Microchromosomes and Subtelomeric Regions. Mol Biol Evol. 2022;39(4):msac066. doi:10.1093/molbev/msac066
[3] Smith J, Alfieri JM, Anthony N, et al. Fourth Report on Chicken Genes and Chromosomes 2022. Cytogenet Genome Res. 2022;162(8-9):405-528. doi:10.1159/000529376
[4] Zhu F, Yin ZT, Zhao QS, et al. A chromosome-level genome assembly for the Silkie chicken resolves complete sequences for key chicken metabolic, reproductive, and immunity genes. Commun Biol. 2023;6(1):1233. doi:10.1038/s42003-023-05619-y
[5] Huang Z, Xu Z, Bai H, et al. Evolutionary analysis of a complete chicken genome. Proc Natl Acad Sci USA. 2023;120(8):e2216641120. doi:10.1073/pnas.2216641120
[6] Rice ES, Alberdi A, Alfieri J, et al. A pangenome graph reference of 30 chicken genomes allows genotyping of large and complex structural variants. BMC Biol. 2023;21(1):267. doi:10.1186/s12915-023-01758-0
[7] Wu S, Wang K, Dou T, et al. High quality assemblies of four indigenous chicken genomes and related functional data resources. Sci Data. 2024;11(1):300. doi:10.1038/s41597-024-03126-1

## Sheet: S2
Supplementary Table S2. Summary statistics of HiFi data generated in this study.
Assembly	Abbreviation	Tissue	number_seqs	length(bp)	min_len(bp)	avg_len(bp)	max_len(bp)
Huiyang Bearded	HYB	Breast muscle	1515897	33685175815	162	22221	65347
Guangxi Yellow	GXY	Breast muscle	1948589	38949901827	53	19988	58275
Lueyang Black	LYB	Breast muscle	1834257	37988821908	262	20710	62868
Liyang	LY	Breast muscle	1583398	33378005294	241	21079	60719
Taihang	TH	Breast muscle	2420470	41572827809	176	17175	54231
Wenchang	WC	Breast muscle	1678011	33889161367	116	20196	62865
Wuding	WD	Breast muscle	1843597	36646938449	347	19877	59644
Xinghua	XH	Breast muscle	1662828	34358339300	162	20662	60154
Dagu	DG	Liver	1827926	35780390089	256	19574.3	59227
Hetian	HT	Liver	1796027	35097974692	167	19542	61450
Huaixiang	HX	Liver	1844384	36000209776	139	19518.8	59640
Qingyuan Partridge	QYP	Liver	1799250	34185672940	70	19000	62974
Huanglang	HL	Liver	1801112	34151721416	188	18961.5	55720
Baicheng You	BCY	Liver	1770713	31445744243	136	17758.8	55871
Qiandongnan Xiaoxiang	QDNXX	Liver	2475897	34395905841	63	13892.3	48311

## Sheet: S3
Supplementary Table S3. Quality assessment of Hi-C data generated in this study.
Assembly	Sample	Tissue	Raw_reads_num	Raw_bases(G)	Clean_reads_num	Clean_bases(G)	Clean_rate(%)	Q20(%)	Q30(%)	GC(%)
Taihang	TH-H1	Breast muscle	1359883862	203.98	1359022590	202.97	99.94	96.21	88.02	42.3
	TH-H2	Breast muscle	1292237298	193.84	1291514426	193.03	99.94	95.89	87.56	42.07
Liyang	LY-H1	Breast muscle	1209704744	181.46	1208819978	180.62	99.93	96.28	87.85	42.47
	LY-H2	Breast muscle	1136479740	170.47	1135772548	169.88	99.94	95.9	87.02	42.28
Huiyang Bearded	HYB-H1	Breast muscle	1208845074	181.33	1208406620	179.92	99.96	96.48	89.24	42.38
	HYB-H2	Breast muscle	1159199858	173.88	1158587592	172.96	99.95	96.72	89.6	42.52
Xinghua	XH-H1	Breast muscle	1342090748	201.31	1341432634	200.45	99.95	96.17	87.78	42.22
	XH-H2	Breast muscle	1531161502	229.67	1529135730	228.58	99.87	94.68	86.37	41.81
Guangxi Yellow	GXY-H1	Breast muscle	1112641248	166.9	1112147844	166.64	99.96	96.19	90.87	41.41
	GXY-H2	Breast muscle	1163192542	174.48	1162710712	174.18	99.96	96.08	88.04	41.63
Wenchang	WC-H1	Breast muscle	1162983030	174.45	1161891942	174.06	99.91	95.46	88.66	41.27
	WC-H2	Breast muscle	1207869602	181.18	1206881830	180.8	99.92	95.92	89.4	41.21
Lueyang Black	LYB-H1	Breast muscle	1124793214	168.72	1124066508	168.44	99.94	96.8	92	41.6
	LYB-H2	Breast muscle	1157550592	173.63	1157150198	173.36	99.97	95.13	89.14	41.24
Wuding	WD-H1	Breast muscle	1147899146	172.18	1093985880	163.87	95.3	96.04	90.66	41.49
	WD-H2	Breast muscle	1228714480	184.31	1169706506	175.22	95.2	95.96	90.49	41.44
Dagu	DG-H1	Breast muscle	1158388062	173.76	1156944916	173.11	99.88	98	93.92	42.31
	DG-H2	Breast muscle	1140822352	171.12	1139329188	170.5	99.87	98.14	94.21	42.35
Hetian	HT-H1	Breast muscle	1289269066	193.39	1288900766	192.83	99.97	97.14	91.94	42.33
	HT-H2	Breast muscle	1203914712	180.59	1203479570	180.01	99.96	97.32	92.38	42.33
Huaixiang	HX-H1	Breast muscle	1220846292	183.13	1220433592	182.66	99.97	98.28	94.42	42.6
	HX-H2	Breast muscle	1213346542	182	1212945796	181.47	99.97	98.32	94.53	42.61
Qingyuan Partridge	QYP-H1	Breast muscle	1690853498	253.63	1688011698	252.68	99.83	97.82	93.33	42.29
	QYP-H2	Breast muscle	1453600632	218.04	1451131632	217.23	99.83	97.78	93.28	42.32
Huanglang	HL-H1	Breast muscle	1243941200	186.59	1243610358	186.11	99.97	97.39	92.24	42.26
	HL-H2	Breast muscle	1341520728	201.23	1341167728	200.72	99.97	97.32	91.99	42.23
Baicheng You	BCY-H1	Breast muscle	1309554944	196.43	1308847972	196.09	99.95	98.07	94.71	42.13
	BCY-H2	Breast muscle	1348680010	202.3	1347942876	201.96	99.95	98.13	94.9	42.09
Qiandongnan Xiaoxiang	QDNXX-H1	Breast muscle	1202725726	180.41	1201507474	179.91	99.9	98.06	94.8	42.18
	QDNXX-H2	Breast muscle	1318801956	197.82	1317473346	197.26	99.9	98.02	94.66	42.24

## Sheet: S4
Supplementary Table S4. Summary statistics of clean Hi-C data generated in this study (aligned against the T2T genome and their corresponding genomes).
a. Aligned against T2T genome
Assembly	Sample	CleanReads	FilterReads	DoubleSideMappedReads	SameFragmentReads	DuplicationReads	ValidPairReads	Cis	Cis_20kb+	Trans
Taihang	TH-H1	679511295	92484045	587,027,250(86.39%)	38,101,366(6.49%)	66857760(11.39%)	482,068,124(82.12%)	363,088,051(75.32%)	240,449,055(49.88%)	118,980,073(24.68%)
	TH-H2	645757213	85048867	560,708,346(86.83%)	35,520,208(6.33%)	58806194(10.49%)	466,381,944(83.18%)	351,136,546(75.29%)	233,465,862(50.06%)	115,245,398(24.71%)
Liyang	LY-H1	604409989	77432558	526,977,431(87.19%)	36,177,729(6.87%)	84472450(16.03%)	406,327,252(77.11%)	299,410,813(73.69%)	203,242,096(50.02%)	106,916,439(26.31%)
	LY-H2	567886274	74914458	492,971,816(86.81%)	32,056,278(6.50%)	64703985(13.13%)	396,211,553(80.37%)	292,023,948(73.70%)	199,552,619(50.37%)	104,187,605(26.30%)
Huiyang Bearded	HYB-H1	604203310	77978673	526,224,637(87.09%)	67,340,729(12.80%)	97615008(18.55%)	361,268,900(68.65%)	278,494,180(77.09%)	160,834,189(44.52%)	82,774,720(22.91%)
	HYB-H2	579293796	72778874	506,514,922(87.44%)	57,161,293(11.29%)	79835580(15.76%)	369,518,049(72.95%)	281,730,253(76.24%)	167,378,616(45.30%)	87,787,796(23.76%)
Xinghua	XH-H1	670716317	83072581	587,643,736(87.61%)	52,671,516(8.96%)	102046704(17.37%)	432,925,516(73.67%)	324,064,089(74.85%)	214,081,033(49.45%)	108,861,427(25.15%)
	XH-H2	764567865	113817616	650,750,249(85.11%)	61,649,570(9.47%)	118644859(18.23%)	470,455,820(72.29%)	353,781,537(75.20%)	233,100,695(49.55%)	116,674,283(24.80%)
Guangxi Yellow	GXY-H1	556073922	83336509	472,737,413(85.01%)	12,784,597(2.70%)	43554223(9.21%)	416,398,593(88.08%)	309,972,939(74.44%)	225,073,823(54.05%)	106,425,654(25.56%)
	GXY-H2	581355356	77256384	504,098,972(86.71%)	13,753,354(2.73%)	46758546(9.28%)	443,587,072(88.00%)	329,876,613(74.37%)	240,593,217(54.24%)	113,710,459(25.63%)
Wenchang	WC-H1	580945971	80370660	500,575,311(86.17%)	18,200,180(3.64%)	72094466(14.40%)	410,280,665(81.96%)	322,854,046(78.69%)	212,213,723(51.72%)	87,426,619(21.31%)
	WC-H2	603440915	78171041	525,269,874(87.05%)	19,295,732(3.67%)	79227560(15.08%)	426,746,582(81.24%)	336,163,473(78.77%)	220,795,798(51.74%)	90,583,109(21.23%)
Lueyang Black	LYB-H1	562033254	77537988	484,495,266(86.20%)	13,762,192(2.84%)	63155615(13.04%)	407,577,459(84.12%)	306,966,628(75.31%)	205,631,975(50.45%)	100,610,831(24.69%)
	LYB-H2	578575099	104029370	474,545,729(82.02%)	13,520,490(2.85%)	63261864(13.33%)	397,763,375(83.82%)	300,099,344(75.45%)	199,400,421(50.13%)	97,664,031(24.55%)
Wuding	WD-H1	546992940	77555730	469,437,210(85.82%)	15,315,086(3.26%)	87892963(18.72%)	366,229,161(78.01%)	279,773,294(76.39%)	162,453,709(44.36%)	86,455,867(23.61%)
	WD-H2	584853253	83486113	501,367,140(85.73%)	16,167,619(3.22%)	97210369(19.39%)	387,989,152(77.39%)	295,449,792(76.15%)	174,025,231(44.85%)	92,539,360(23.85%)
Dagu	DG-H1	578472458	74935706	503,536,752(87.05%)	22,917,008(4.55%)	42811834(8.50%)	437,807,910(86.95%)	331,077,035(75.62%)	205,330,069(46.90%)	106,730,875(24.38%)
	DG-H2	569664594	72962740	496,701,854(87.19%)	22,325,305(4.49%)	42456133(8.55%)	431,920,416(86.96%)	326,456,550(75.58%)	202,651,307(46.92%)	105,463,866(24.42%)
Hetian	HT-H1	644450383	86995360	557,455,023(86.50%)	26,552,003(4.76%)	59041275(10.59%)	471,861,745(84.65%)	353,455,012(74.91%)	206,840,870(43.84%)	118,406,733(25.09%)
	HT-H2	601739785	80928045	520,811,740(86.55%)	24,863,637(4.77%)	52216092(10.03%)	443,732,011(85.20%)	333,026,514(75.05%)	193,652,306(43.64%)	110,705,497(24.95%)
Huaixiang	HX-H1	610216796	75609267	534,607,529(87.61%)	24,951,991(4.67%)	62035936(11.60%)	447,619,602(83.73%)	360,258,044(80.48%)	204,293,212(45.64%)	87,361,558(19.52%)
	HX-H2	606472898	75258586	531,214,312(87.59%)	24,997,689(4.71%)	62059210(11.68%)	444,157,413(83.61%)	357,717,556(80.54%)	202,232,945(45.53%)	86,439,857(19.46%)
Qingyuan Partridge	QYP-H1	844005849	108701918	735,303,931(87.12%)	30,842,082(4.19%)	88201102(12.00%)	616,260,747(83.81%)	476,219,270(77.28%)	311,873,588(50.61%)	140,041,477(22.72%)
	QYP-H2	725565816	94009782	631,556,034(87.04%)	26,590,784(4.21%)	68645867(10.87%)	536,319,383(84.92%)	415,327,700(77.44%)	269,136,630(50.18%)	120,991,683(22.56%)
Huanglang	HL-H1	621805179	80115124	541,690,055(87.12%)	23,952,541(4.42%)	47332554(8.74%)	470,404,960(86.84%)	358,336,390(76.18%)	229,468,423(48.78%)	112,068,570(23.82%)
	HL-H2	670583864	86358289	584,225,575(87.12%)	25,592,175(4.38%)	54014715(9.25%)	504,618,685(86.37%)	383,923,457(76.08%)	247,433,167(49.03%)	120,695,228(23.92%)
Baicheng You	BCY-H1	654423986	93492714	560,931,272(85.71%)	22,896,055(4.08%)	39094413(6.97%)	498,940,804(88.95%)	350,321,700(70.21%)	256,223,018(51.35%)	148,619,104(29.79%)
	BCY-H2	673971438	95400842	578,570,596(85.84%)	23,033,262(3.98%)	41392875(7.15%)	514,144,459(88.86%)	360,523,968(70.12%)	265,224,687(51.59%)	153,620,491(29.88%)
Qiandongnan Xiaoxiang	QDNXX-H1	600753737	82886016	517,867,721(86.20%)	22,164,464(4.28%)	44532560(8.60%)	451,170,697(87.12%)	338,898,950(75.12%)	215,037,417(47.66%)	112,271,747(24.88%)
	QDNXX-H2	658736673	91504366	567,232,307(86.11%)	24,290,434(4.28%)	51965225(9.16%)	490,976,648(86.56%)	368,220,643(75.00%)	234,747,915(47.81%)	122,756,005(25.00%)
b. Aligned against their own genomes
Assembly	Sample	CleanReads	FilterReads	DoubleSideMappedReads	SameFragmentReads	DuplicationReads	ValidPairReads	Cis	Cis_20kb+	Trans
Taihang	TH-H1	679511295	87648370	591,862,925(87.10%)	37,507,543(6.34%)	67966196(11.48%)	486,389,186(82.18%)	368,662,002(75.80%)	221,844,808(45.61%)	117,727,184(24.20%)
	TH-H2	645757213	80133147	565,624,066(87.59%)	35,002,700(6.19%)	59854394(10.58%)	470,766,972(83.23%)	356,672,238(75.76%)	215,496,695(45.78%)	114,094,734(24.24%)
Liyang	LY-H1	604409989	78374991	526,034,998(87.03%)	35,693,967(6.79%)	84673393(16.10%)	405,667,638(77.12%)	301,528,928(74.33%)	183,019,118(45.12%)	104,138,710(25.67%)
	LY-H2	567886274	75465887	492,420,387(86.71%)	31,666,180(6.43%)	64960601(13.19%)	395,793,606(80.38%)	294,196,523(74.33%)	179,767,399(45.42%)	101,597,083(25.67%)
Huiyang Bearded	HYB-H1	604193101	76831814	527,361,287(87.28%)	66,598,202(12.63%)	98343763(18.65%)	362,419,322(68.72%)	281,737,394(77.74%)	142,883,381(39.42%)	80,681,928(22.26%)
	HYB-H2	579293796	71967142	507,326,654(87.58%)	56,507,591(11.14%)	80389373(15.85%)	370,429,690(73.02%)	284,871,726(76.90%)	148,604,376(40.12%)	85,557,964(23.10%)
Xinghua	XH-H1	670716317	80132134	590,584,183(88.05%)	51,988,967(8.80%)	103119795(17.46%)	435,475,421(73.74%)	328,524,019(75.44%)	189,714,015(43.56%)	106,951,402(24.56%)
	XH-H2	764567865	109234353	655,333,512(85.71%)	61,028,580(9.31%)	120308190(18.36%)	473,996,742(72.33%)	359,211,499(75.78%)	207,043,163(43.68%)	114,785,243(24.22%)
Guangxi Yellow	GXY-H1	556073922	79770012	476,303,910(85.65%)	12,165,216(2.55%)	44600575(9.36%)	419,538,119(88.08%)	314,562,169(74.98%)	204,942,210(48.85%)	104,975,950(25.02%)
	GXY-H2	581355356	73480002	507,875,354(87.36%)	13,083,476(2.58%)	47871749(9.43%)	446,920,129(88.00%)	334,668,564(74.88%)	218,937,160(48.99%)	112,251,565(25.12%)
Wenchang	WC-H1	580945971	77317513	503,628,458(86.69%)	17,361,003(3.45%)	73331512(14.56%)	412,935,943(81.99%)	327,066,588(79.21%)	189,945,872(46.00%)	85,869,355(20.79%)
	WC-H2	603440915	75150832	528,290,083(87.55%)	18,380,610(3.48%)	80533178(15.24%)	429,376,295(81.28%)	340,430,170(79.28%)	197,593,111(46.02%)	88,946,125(20.72%)
Lueyang Black	LYB-H1	562033254	73890294	488,142,960(86.85%)	12,876,058(2.64%)	64393488(13.19%)	410,873,414(84.17%)	311,555,675(75.83%)	186,915,382(45.49%)	99,317,739(24.17%)
	LYB-H2	578575099	99323871	479,251,228(82.83%)	12,681,284(2.65%)	64711411(13.50%)	401,858,533(83.85%)	305,160,040(75.94%)	181,685,580(45.21%)	96,698,493(24.06%)
Wuding	WD-H1	546992940	74344489	472,648,451(86.41%)	14,102,520(2.98%)	89299196(18.89%)	369,246,735(78.12%)	284,101,787(76.94%)	147,321,356(39.90%)	85,144,948(23.06%)
	WD-H2	584853253	80012295	504,840,958(86.32%)	14,890,743(2.95%)	98789380(19.57%)	391,160,835(77.48%)	300,014,852(76.70%)	157,839,772(40.35%)	91,145,983(23.30%)
Dagu	DG-H1	578472458	69246009	509,226,449(88.03%)	22,044,024(4.33%)	44065130(8.65%)	443,117,295(87.02%)	337,809,912(76.23%)	182,842,412(41.26%)	105,307,383(23.77%)
	DG-H2	569664594	67462204	502,202,390(88.16%)	21,461,535(4.27%)	43678744(8.70%)	437,062,111(87.03%)	333,043,166(76.20%)	180,421,339(41.28%)	104,018,945(23.80%)
Hetian	HT-H1	644450383	82756531	561,693,852(87.16%)	25,596,462(4.56%)	60353768(10.74%)	475,743,622(84.70%)	359,334,109(75.53%)	183,046,645(38.48%)	116,409,513(24.47%)
	HT-H2	601739785	77018571	524,721,214(87.20%)	23,961,211(4.57%)	53359795(10.17%)	447,400,208(85.26%)	338,564,522(75.67%)	171,377,954(38.31%)	108,835,686(24.33%)
Huaixiang	HX-H1	610216796	71473606	538,743,190(88.29%)	23,955,069(4.45%)	63241177(11.74%)	451,546,944(83.81%)	366,178,487(81.09%)	175,897,767(38.95%)	85,368,457(18.91%)
	HX-H2	606472898	71154063	535,318,835(88.27%)	24,000,314(4.48%)	63249471(11.82%)	448,069,050(83.70%)	363,610,074(81.15%)	174,128,760(38.86%)	84,458,976(18.85%)
Qingyuan Partridge	QYP-H1	844005849	98577779	745,428,070(88.32%)	30,199,710(4.05%)	91575893(12.29%)	623,652,467(83.66%)	484,616,611(77.71%)	277,447,507(44.49%)	139,035,856(22.29%)
	QYP-H2	725565816	85222024	640,343,792(88.25%)	26,045,563(4.07%)	71367232(11.15%)	542,930,997(84.79%)	422,788,479(77.87%)	239,427,071(44.10%)	120,142,518(22.13%)
Huanglang	HL-H1	621805179	76255938	545,549,241(87.74%)	23,144,452(4.24%)	48406906(8.87%)	473,997,883(86.88%)	363,825,119(76.76%)	206,295,170(43.52%)	110,172,764(23.24%)
	HL-H2	670583864	82168342	588,415,522(87.75%)	24,729,269(4.20%)	55250932(9.39%)	508,435,321(86.41%)	389,772,789(76.66%)	222,473,069(43.76%)	118,662,532(23.34%)
Baicheng You	BCY-H1	654423986	88474235	565,949,751(86.48%)	22,269,899(3.93%)	40319024(7.12%)	503,360,828(88.94%)	356,357,457(70.80%)	235,318,674(46.75%)	147,003,371(29.20%)
	BCY-H2	673971438	90290484	583,680,954(86.60%)	22,395,311(3.84%)	42669201(7.31%)	518,616,442(88.85%)	366,664,957(70.70%)	243,588,644(46.97%)	151,951,485(29.30%)
Qiandongnan Xiaoxiang	QDNXX-H1	600753737	78290351	522,463,386(86.97%)	21,406,046(4.10%)	45584587(8.72%)	455,472,753(87.18%)	344,872,610(75.72%)	197,269,950(43.31%)	110,600,143(24.28%)
	QDNXX-H2	658736673	86536836	572,199,837(86.86%)	23,453,240(4.10%)	53187760(9.30%)	495,558,837(86.61%)	374,659,871(75.60%)	215,333,955(43.45%)	120,898,966(24.40%)

## Sheet: S5
Supplementary Table S5. Quality assessment of ATAC-seq data generated in this study.
Assembly	Sample	Tissue	Raw Read Pairs	Raw Data Size(Gb)	Clean Read Pairs	Clean Data Size(Gb)	Clean Data Size(Gb)	Clean Read Pairs	Q20(%)	Q30(%)	GC(%)
Taihang	TH-A1	Breast muscle	60335504	18.1	60107738	18.03	18.03	60107738	97.29;93.44	93.01;86.78	46.75;47.36
	TH-A2	Breast muscle	61637376	18.49	61426755	18.43	18.43	61426755	97.48;93.82	93.51;87.50	46.92;47.49
Xinghua	XH-A1	Breast muscle	58101437	17.43	57866276	17.36	17.36	57866276	97.25;93.46	92.91;87.03	45.30;46.00
	XH-A2	Breast muscle	61172587	18.35	61021204	18.31	18.31	61021204	97.39;93.60	93.24;87.28	45.46;46.15
Guangxi Yellow	GXY-A1	Breast muscle	59686782	17.91	59399256	17.82	17.82	59399256	97.39;94.21	93.29;88.11	47.27;47.80
	GXY-A2	Breast muscle	64978703	19.49	64709515	19.41	19.41	64709515	97.20;94.26	92.83;88.20	47.34;47.81
Lueyang Black	LYB-A1	Breast muscle	65318686	19.6	65120550	19.54	19.54	65120550	97.25;94.15	93.03;88.17	47.38;47.95
	LYB-A2	Breast muscle	66701259	20.01	66559026	19.97	19.97	66559026	97.15;93.14	92.71;86.57	46.40;47.17
Dagu	DG-A1	Breast muscle	63193685	18.96	62393879	18.72	18.72	62393879	97.12;93.77	92.69;87.47	45.57;46.13
	DG-A2	Breast muscle	63220135	18.97	62325734	18.7	18.7	62325734	96.97;93.66	92.31;87.28	45.77;46.35
Hetian	HT-A1	Breast muscle	63835832	19.15	62884963	18.87	18.87	62884963	97.06;93.64	92.54;87.39	47.73;48.34
	HT-A2	Breast muscle	64216698	19.27	63498027	19.05	19.05	63498027	96.94;93.72	92.24;87.58	47.79;48.41
Qingyuan Partridge	QYP-A1	Breast muscle	64456445	19.34	63868136	19.16	19.16	63868136	97.43;93.96	93.46;87.95	46.91;47.51
	QYP-A2	Breast muscle	64480095	19.34	63945317	19.18	19.18	63945317	97.46;93.81	93.50;87.72	46.69;47.31
Huanglang	HL-A1	Breast muscle	57670542	17.3	57265263	17.18	17.18	57265263	97.35;92.76	93.21;85.90	46.36;47.13
	HL-A2	Breast muscle	62117048	18.64	61594138	18.48	18.48	61594138	97.09;92.97	92.55;86.32	46.28;47.03
Wuding	WD-A1	Breast muscle	63510537	19.05	63051914	18.92	18.92	63051914	96.71;93.18	91.80;86.70	48.02;48.65
	WD-A2	Breast muscle	63759513	19.13	63382696	19.01	19.01	63382696	97.01;92.74	92.54;86.07	47.56;48.35
Liyang	LY-A1	Breast muscle	62628178	18.79	62164472	18.65	18.65	62164472	97.19;93.72	92.93;87.47	46.67;47.25
	LY-A2	Breast muscle	54467519	16.34	54106667	16.23	16.23	54106667	97.03;92.82	92.47;85.84	46.54;47.35
Baicheng You	BCY-A1	Breast muscle	61926815	18.58	61804076	18.54	18.54	61804076	97.21;93.73	93.02;87.56	47.36;47.99
	BCY-A2	Breast muscle	61234945	18.37	60830454	18.25	18.25	60830454	97.32;94.49	93.22;88.72	47.28;47.75
Wenchang	WC-A1	Breast muscle	64629504	19.39	64258088	19.28	19.28	64258088	96.41;95.96	90.53;90.95	46.76;46.92
	WC-A2	Breast muscle	60654707	18.2	60231915	18.07	18.07	60231915	97.24;95.56	92.74;90.35	46.53;46.83
Qiandongnan Xiaoxiang	QDNXX-A1	Breast muscle	59867660	17.96	59743462	17.92	17.92	59743462	97.29;96.25	93.17;91.81	48.47;48.69
	QDNXX-A2	Breast muscle	50788121	15.24	50691094	15.21	15.21	50691094	97.30;94.88	92.91;88.88	47.51;47.94
Huiyang Bearded	HYB-A1	Breast muscle	59386295	17.82	58444861	17.53	17.53	58444861	97.32;94.26	92.96;88.22	47.01;47.46
	HYB-A2	Breast muscle	62680596	18.8	61543698	18.46	18.46	61543698	96.79;94.62	91.65;88.81	47.28;47.64
Huaixiang	HX-A1	Breast muscle	65734178	19.72	65419031	19.63	19.63	65419031	91.68;96.62	80.21;91.94	45.99;45.72
	HX-A2	Breast muscle	61497236	18.45	61283491	18.39	18.39	61283491	93.27;96.72	83.32;92.14	45.78;45.63

## Sheet: S6
Supplementary Table S6. Summary statistics of clean ATAC-seq data generated in this study (aligned against the T2T genome and their corresponding genomes).
a. Aligned against T2T genome
Assembly	Sample	Mapping Ratio(%)	Mapping Read Pairs	Duplicated Ratio(%)	Valid Pairs
Taihang	TH-A1	95.55	55810489	35.42	30766285
	TH-A2	95.68	57139707	33.86	32234174
Xinghua	XH-A1	96.63	54333411	35.53	29565237
	XH-A2	96.75	57341943	35.13	31335420
Guangxi Yellow	GXY-A1	96.92	56153498	33.97	31685497
	GXY-A2	97	61248795	29.51	36832988
Lueyang Black	LYB-A1	95.96	61132569	34.85	34226431
	LYB-A2	95.51	62018034	36.04	34034272
Dagu	DG-A1	96.79	58682600	38.67	29970739
	DG-A2	96.65	58533591	37.27	30411375
Hetian	HT-A1	90.29	55284660	36.29	29630144
	HT-A2	90.8	56107182	34.99	30807999
Qingyuan Partridge	QYP-A1	95.58	59344791	38.63	30353631
	QYP-A2	95.67	59494302	38.83	30188846
Huanglang	HL-A1	95.75	53034473	38.17	27542431
	HL-A2	95.63	56976358	36.32	30484529
Wuding	WD-A1	95.52	58277446	36.82	30210983
	WD-A2	95.4	58324546	36.67	30215629
Liyang	LY-A1	96.31	58008049	40.74	27894464
	LY-A2	96.09	50282570	34.27	26736727
Baicheng You	BCY-A1	95.82	57187612	38.75	28363107
	BCY-A2	96.2	56743358	38.03	28545994
Wenchang	WC-A1	97.14	60756341	38.33	31080508
	WC-A2	97.15	56910928	40.78	27874663
Qiandongnan Xiaoxiang	QDNXX-A1	97.27	56717591	41.1	26904726
	QDNXX-A2	97.21	48007882	36.77	24016793
Huiyang Bearded	HYB-A1	94.34	53701695	48.55	23829413
	HYB-A2	94.36	56595782	47.84	25406793
Huaixiang	HX-A1	96.56	61581284	30.52	35896773
	HX-A2	96.13	57511195	30.94	33177969
b. Aligned against their own genomes
Assembly	Sample	Mapping Ratio(%)	Mapping Read Pairs	Duplicated Ratio(%)	Valid Pairs
Taihang	TH-A1	95.07	55686229	32.24	62814842
	TH-A2	95.21	57016717	30.74	65816454
Xinghua	XH-A1	95.61	53878062	31.5	58805030
	XH-A2	95.75	56872951	31.18	62329454
Guangxi Yellow	GXY-A1	95.46	55434238	31.21	62809208
	GXY-A2	95.63	60516809	26.7	73071024
Lueyang Black	LYB-A1	94.57	60437956	26.32	69162882
	LYB-A2	94.44	61507268	26.21	68989466
Dagu	DG-A1	96.13	58411262	31.26	60233498
	DG-A2	95.94	58241880	29.25	61115848
Hetian	HT-A1	89.12	54688700	36.43	60471992
	HT-A2	89.57	55475789	35.12	62694870
Qingyuan Partridge	QYP-A1	94.74	58994276	38.49	64075762
	QYP-A2	94.9	59180806	38.68	63873960
Huanglang	HL-A1	94.68	52552443	38.25	56248448
	HL-A2	94.56	56473415	36.4	62110020
Wuding	WD-A1	94.34	57786632	34.27	61943284
	WD-A2	94.38	57939085	34.24	62084770
Liyang	LY-A1	95.05	57376425	34.63	55669610
	LY-A2	94.83	49737068	27.11	53362888
Baicheng You	BCY-A1	94.72	56672047	33.22	56230266
	BCY-A2	95.08	56204313	32.56	56586540
Wenchang	WC-A1	95.84	60118010	29.24	62848630
	WC-A2	95.92	56357333	31.2	56396440
Qiandongnan Xiaoxiang	QDNXX-A1	81.37	47565106	30.6	55242876
	QDNXX-A2	82.21	40684833	26.05	49462842
Huiyang Bearded	HYB-A1	93.45	53326952	35.33	47588872
	HYB-A2	93.49	56207845	35.24	50756444
Huaixiang	HX-A1	95.95	61359269	21.7	73526858
	HX-A2	95.58	57333222	21.59	68020314

## Sheet: S7
Supplementary Table S7. Quality assessment of RNA-seq data generated in this study.
Assembly	Sample	Tissue	Raw_reads_num	Raw_bases(G)	Clean_reads_num	Clean_bases(G)	Clean_rate(%)	Q20(%)	Q30(%)	GC(%)
Taihang	TH-T1	Breast muscle	41430352	6.21	41413416	6.18	99.96	97.19	92.81	50.16
	TH-T2	Breast muscle	40976084	6.15	40958842	6.12	99.96	97.37	93.29	50.26
	TH-T3	Breast muscle	41858746	6.28	41841590	6.25	99.96	97.54	93.64	50.38
Huiyang Bearded	HYB-T1	Breast muscle	42210424	6.33	42190364	6.3	99.95	97.47	93.1	52.89
	HYB-T2	Breast muscle	55957506	8.39	55929258	8.37	99.95	97.87	94.25	52.91
	HYB-T3	Breast muscle	41993068	6.3	41972754	6.27	99.95	97.32	92.77	52.6
Xinghua	XH-T1	Breast muscle	40598178	6.09	40577898	6.06	99.95	97.35	92.91	52.28
	XH-T2	Breast muscle	42200268	6.33	42179984	6.31	99.95	97.42	92.99	51.85
	XH-T3	Breast muscle	40071412	6.01	40054108	5.99	99.96	97.46	93.06	51.89
Guangxi Yellow	GXY-T1	Breast muscle	45665028	6.85	45642444	6.83	99.95	97.46	93.12	51.81
	GXY-T2	Breast muscle	42052810	6.31	42031896	6.29	99.95	97.39	92.88	51.7
	GXY-T3	Breast muscle	42156052	6.32	42136628	6.29	99.95	97.97	94.17	51.19
Lueyang Black	LYB-T1	Breast muscle	45662340	6.85	45642866	6.82	99.96	98.25	95.25	50.04
	LYB-T2	Breast muscle	50727994	7.61	50706066	7.58	99.96	98.2	95.07	50.24
	LYB-T3	Breast muscle	41162420	6.17	41143354	6.15	99.95	97.52	93.15	50.27
Dagu	DG-T1	Breast muscle	42209186	6.33	42188462	6.31	99.95	97.48	93.24	50.73
	DG-T2	Breast muscle	43228340	6.48	43207614	6.46	99.95	97.35	92.86	50.8
	DG-T3	Breast muscle	47428128	7.11	47405348	7.09	99.95	97.27	92.71	50.87
Hetian	HT-T1	Breast muscle	41833400	6.28	41814040	6.24	99.95	97.59	93.37	51.8
	HT-T2	Breast muscle	42482574	6.37	42463780	6.35	99.96	97.91	94.11	51.08
	HT-T3	Breast muscle	49122474	7.37	49098516	7.34	99.95	97.52	93.28	51.26
Huaixiang	HX-T1	Breast muscle	46873244	7.03	46851026	7	99.95	97.33	92.75	51.13
	HX-T2	Breast muscle	63460736	9.52	63428984	9.49	99.95	97.56	93.47	53.11
	HX-T3	Breast muscle	54120362	8.12	54093160	8.09	99.95	98.04	94.7	51.03
Qingyuan Partridge	QYP-T1	Breast muscle	53714398	8.06	53687182	8.03	99.95	97.9	94.39	50.71
	QYP-T2	Breast muscle	48432602	7.26	48410362	7.24	99.95	97.9	94.04	50.65
	QYP-T3	Breast muscle	43545362	6.53	43527008	6.51	99.96	98.14	94.65	50.59
Huanglang	HL-T1	Breast muscle	50642586	7.6	50616686	7.57	99.95	97.72	93.81	50.06
	HL-T2	Breast muscle	67737522	10.16	67703618	10.11	99.95	97.56	93.38	50.47
	HL-T3	Breast muscle	44824288	6.72	44803548	6.7	99.95	97.48	93.05	49.95
Wuding	WD-T1	Breast muscle	42101198	6.32	42079656	6.29	99.95	97.29	92.72	50.84
	WD-T2	Breast muscle	40705546	6.11	40685208	6.08	99.95	97.27	92.6	50.81
	WD-T3	Breast muscle	42648724	6.4	42629358	6.37	99.95	97.62	93.36	50.73
Liyang	LY-T1	Breast muscle	42224424	6.33	42203624	6.31	99.95	97.39	92.85	51.32
	LY-T2	Breast muscle	41089074	6.16	41070590	6.14	99.96	97.43	92.92	51.39
	LY-T3	Breast muscle	45372992	6.81	45350356	6.79	99.95	97.33	92.7	51.34
Baicheng You	BCY-T1	Breast muscle	41723336	6.26	41702862	6.24	99.95	97.53	93.31	51.03
	BCY-T2	Breast muscle	42006240	6.3	41986414	6.28	99.95	97.41	92.97	50.91
	BCY-T3	Breast muscle	44889072	6.73	44866938	6.71	99.95	97.53	93.22	51.11
Wenchang	WC-T1	Breast muscle	41883364	6.28	41865418	6.26	99.96	97.66	93.5	51.76
	WC-T2	Breast muscle	43702592	6.56	43680824	6.54	99.95	97.53	93.26	51.66
	WC-T3	Breast muscle	42766516	6.41	42745440	6.4	99.95	97.8	93.97	51.65
Qiandongnan Xiaoxiang	QDNXX-T1	Breast muscle	42348684	6.35	42331026	6.33	99.96	98.15	94.61	51.71
	QDNXX-T2	Breast muscle	50090350	7.51	50068794	7.49	99.96	98.31	95.38	51.7
	QDNXX-T3	Breast muscle	50764814	7.61	50742290	7.59	99.96	98.43	95.68	51.82

## Sheet: S8
Supplementary Table S8. Summary statistics of clean RNA-seq data generated in this study (aligned against the T2T genome and their corresponding genomes).
a. Aligned against T2T genome
Assembly	Sample	Total Read pairs	Total mapped reads	Uniq mapped reads	Multiple mapped reads	Read-1 map	Read-2 map	Postive map	Negative map	Non_splice map	Splice map	Proper map
Taihang	TH-T1	20706708	18,607,221(89.86%)	17,478,924(84.41%)	1,128,297(5.45%)	17,478,924(84.41%)	17,478,924(84.41%)	17,478,924(84.41%)	17,478,924(84.41%)	8,013,237.0(38.70%)	9,465,687.0(45.71%)	17,478,924.0(84.41%)
	TH-T2	20479421	18,485,073(90.26%)	17,342,293(84.68%)	1,142,780(5.58%)	17,342,293(84.68%)	17,342,293(84.68%)	17,342,293(84.68%)	17,342,293(84.68%)	7,907,712.0(38.61%)	9,434,581.0(46.07%)	17,342,293.0(84.68%)
	TH-T3	20920795	18,904,353(90.36%)	17,754,795(84.87%)	1,149,558(5.49%)	17,754,795(84.87%)	17,754,795(84.87%)	17,754,795(84.87%)	17,754,795(84.87%)	8,032,629.5(38.40%)	9,722,165.5(46.47%)	17,754,795.0(84.87%)
Huiyang Bearded	HYB-T1	21095182	19,402,535(91.98%)	17,987,714(85.27%)	1,414,821(6.71%)	17,987,714(85.27%)	17,987,714(85.27%)	17,987,714(85.27%)	17,987,714(85.27%)	6,356,280.0(30.13%)	11,631,434.0(55.14%)	17,987,714.0(85.27%)
	HYB-T2	27964629	26,067,581(93.22%)	23,813,954(85.16%)	2,253,627(8.06%)	23,813,954(85.16%)	23,813,954(85.16%)	23,813,954(85.16%)	23,813,954(85.16%)	8,412,617.0(30.08%)	15,401,337.0(55.07%)	23,813,954.0(85.16%)
	HYB-T3	20986377	19,288,377(91.91%)	17,815,159(84.89%)	1,473,218(7.02%)	17,815,159(84.89%)	17,815,159(84.89%)	17,815,159(84.89%)	17,815,159(84.89%)	6,416,617.0(30.58%)	11,398,542.0(54.31%)	17,815,159.0(84.89%)
Xinghua	XH-T1	20288949	18,312,821(90.26%)	17,029,959(83.94%)	1,282,862(6.32%)	17,029,959(83.94%)	17,029,959(83.94%)	17,029,959(83.94%)	17,029,959(83.94%)	6,386,783.0(31.48%)	10,643,176.0(52.46%)	17,029,959.0(83.94%)
	XH-T2	21089992	18,649,026(88.43%)	17,233,843(81.72%)	1,415,183(6.71%)	17,233,843(81.72%)	17,233,843(81.72%)	17,233,843(81.72%)	17,233,843(81.72%)	6,539,475.5(31.01%)	10,694,367.5(50.71%)	17,233,843.0(81.72%)
	XH-T3	20027054	18,551,335(92.63%)	17,036,057(85.07%)	1,515,278(7.57%)	17,036,057(85.07%)	17,036,057(85.07%)	17,036,057(85.07%)	17,036,057(85.07%)	6,545,104.0(32.68%)	10,490,953.0(52.38%)	17,036,057.0(85.07%)
Guangxi Yellow	GXY-T1	22821222	20,877,323(91.48%)	19,471,230(85.32%)	1,406,093(6.16%)	19,471,230(85.32%)	19,471,230(85.32%)	19,471,230(85.32%)	19,471,230(85.32%)	7,798,996.5(34.17%)	11,672,233.5(51.15%)	19,471,230.0(85.32%)
	GXY-T2	21015948	19,213,564(91.42%)	17,934,154(85.34%)	1,279,410(6.09%)	17,934,154(85.34%)	17,934,154(85.34%)	17,934,154(85.34%)	17,934,154(85.34%)	7,253,007.5(34.51%)	10,681,146.5(50.82%)	17,934,154.0(85.34%)
	GXY-T3	21068314	19,537,814(92.74%)	18,226,707(86.51%)	1,311,107(6.22%)	18,226,707(86.51%)	18,226,707(86.51%)	18,226,707(86.51%)	18,226,707(86.51%)	7,695,433.0(36.53%)	10,531,274.0(49.99%)	18,226,707.0(86.51%)
Lueyang Black	LYB-T1	22821433	21,428,836(93.90%)	20,128,409(88.20%)	1,300,427(5.70%)	20,128,409(88.20%)	20,128,409(88.20%)	20,128,409(88.20%)	20,128,409(88.20%)	9,351,218.5(40.98%)	10,777,190.5(47.22%)	20,128,409.0(88.20%)
	LYB-T2	25353033	23,766,350(93.74%)	22,303,329(87.97%)	1,463,021(5.77%)	22,303,329(87.97%)	22,303,329(87.97%)	22,303,329(87.97%)	22,303,329(87.97%)	10,280,330.5(40.55%)	12,022,998.5(47.42%)	22,303,329.0(87.97%)
	LYB-T3	20571677	19,190,082(93.28%)	17,773,982(86.40%)	1,416,100(6.88%)	17,773,982(86.40%)	17,773,982(86.40%)	17,773,982(86.40%)	17,773,982(86.40%)	8,195,608.5(39.84%)	9,578,373.5(46.56%)	17,773,982.0(86.40%)
Dagu	DG-T1	21094231	19,372,848(91.84%)	18,083,509(85.73%)	1,289,339(6.11%)	18,083,509(85.73%)	18,083,509(85.73%)	18,083,509(85.73%)	18,083,509(85.73%)	7,637,459.5(36.21%)	10,446,049.5(49.52%)	18,083,509.0(85.73%)
	DG-T2	21603807	20,059,373(92.85%)	18,628,807(86.23%)	1,430,566(6.62%)	18,628,807(86.23%)	18,628,807(86.23%)	18,628,807(86.23%)	18,628,807(86.23%)	7,954,967.5(36.82%)	10,673,839.5(49.41%)	18,628,807.0(86.23%)
	DG-T3	23702674	21,888,062(92.34%)	20,461,705(86.33%)	1,426,357(6.02%)	20,461,705(86.33%)	20,461,705(86.33%)	20,461,705(86.33%)	20,461,705(86.33%)	8,679,193.0(36.62%)	11,782,512.0(49.71%)	20,461,705.0(86.33%)
Hetian	HT-T1	20907020	19,524,358(93.39%)	16,601,102(79.40%)	2,923,256(13.98%)	16,601,102(79.40%)	16,601,102(79.40%)	16,601,102(79.40%)	16,601,102(79.40%)	7,074,842.5(33.84%)	9,526,259.5(45.56%)	16,601,102.0(79.40%)
	HT-T2	21231890	19,941,083(93.92%)	18,706,025(88.10%)	1,235,058(5.82%)	18,706,025(88.10%)	18,706,025(88.10%)	18,706,025(88.10%)	18,706,025(88.10%)	7,663,869.5(36.10%)	11,042,155.5(52.01%)	18,706,025.0(88.10%)
	HT-T3	24549258	22,746,325(92.66%)	21,198,853(86.35%)	1,547,472(6.30%)	21,198,853(86.35%)	21,198,853(86.35%)	21,198,853(86.35%)	21,198,853(86.35%)	8,683,471.5(35.37%)	12,515,381.5(50.98%)	21,198,853.0(86.35%)
Huaixiang	HX-T1	23425513	21,742,126(92.81%)	20,247,873(86.44%)	1,494,253(6.38%)	20,247,873(86.44%)	20,247,873(86.44%)	20,247,873(86.44%)	20,247,873(86.44%)	8,110,248.5(34.62%)	12,137,624.5(51.81%)	20,247,873.0(86.44%)
	HX-T2	31714492	29,339,668(92.51%)	26,938,405(84.94%)	2,401,263(7.57%)	26,938,405(84.94%)	26,938,405(84.94%)	26,938,405(84.94%)	26,938,405(84.94%)	9,839,681.0(31.03%)	17,098,724.0(53.91%)	26,938,405.0(84.94%)
	HX-T3	27046580	25,123,877(92.89%)	23,416,721(86.58%)	1,707,156(6.31%)	23,416,721(86.58%)	23,416,721(86.58%)	23,416,721(86.58%)	23,416,721(86.58%)	9,406,871.0(34.78%)	14,009,850.0(51.80%)	23,416,721.0(86.58%)
Qingyuan Partridge	QYP-T1	26843591	25,021,181(93.21%)	23,285,409(86.74%)	1,735,772(6.47%)	23,285,409(86.74%)	23,285,409(86.74%)	23,285,409(86.74%)	23,285,409(86.74%)	9,482,913.0(35.33%)	13,802,496.0(51.42%)	23,285,409.0(86.74%)
	QYP-T2	24205181	22,737,224(93.94%)	21,316,843(88.07%)	1,420,381(5.87%)	21,316,843(88.07%)	21,316,843(88.07%)	21,316,843(88.07%)	21,316,843(88.07%)	8,704,755.0(35.96%)	12,612,088.0(52.10%)	21,316,843.0(88.07%)
	QYP-T3	21763504	20,549,730(94.42%)	19,180,272(88.13%)	1,369,458(6.29%)	19,180,272(88.13%)	19,180,272(88.13%)	19,180,272(88.13%)	19,180,272(88.13%)	7,905,041.0(36.32%)	11,275,231.0(51.81%)	19,180,272.0(88.13%)
Huanglang	HL-T1	25308343	23,450,688(92.66%)	22,090,300(87.28%)	1,360,388(5.38%)	22,090,300(87.28%)	22,090,300(87.28%)	22,090,300(87.28%)	22,090,300(87.28%)	9,971,232.0(39.40%)	12,119,068.0(47.89%)	22,090,300.0(87.28%)
	HL-T2	33851809	31,297,211(92.45%)	29,348,298(86.70%)	1,948,913(5.76%)	29,348,298(86.70%)	29,348,298(86.70%)	29,348,298(86.70%)	29,348,298(86.70%)	13,476,837.0(39.81%)	15,871,461.0(46.89%)	29,348,298.0(86.70%)
	HL-T3	22401774	20,822,704(92.95%)	19,598,335(87.49%)	1,224,369(5.47%)	19,598,335(87.49%)	19,598,335(87.49%)	19,598,335(87.49%)	19,598,335(87.49%)	8,863,994.5(39.57%)	10,734,340.5(47.92%)	19,598,335.0(87.49%)
Wuding	WD-T1	21039828	19,336,750(91.91%)	18,291,545(86.94%)	1,045,205(4.97%)	18,291,545(86.94%)	18,291,545(86.94%)	18,291,545(86.94%)	18,291,545(86.94%)	7,855,217.5(37.33%)	10,436,327.5(49.60%)	18,291,545.0(86.94%)
	WD-T2	20342604	18,724,718(92.05%)	17,727,459(87.14%)	997,259(4.90%)	17,727,459(87.14%)	17,727,459(87.14%)	17,727,459(87.14%)	17,727,459(87.14%)	7,596,616.0(37.34%)	10,130,843.0(49.80%)	17,727,459.0(87.14%)
	WD-T3	21314679	19,831,643(93.04%)	18,761,078(88.02%)	1,070,565(5.02%)	18,761,078(88.02%)	18,761,078(88.02%)	18,761,078(88.02%)	18,761,078(88.02%)	8,071,589.5(37.87%)	10,689,488.5(50.15%)	18,761,078.0(88.02%)
Liyang	LY-T1	21101812	19,500,371(92.41%)	18,060,354(85.59%)	1,440,017(6.82%)	18,060,354(85.59%)	18,060,354(85.59%)	18,060,354(85.59%)	18,060,354(85.59%)	7,124,009.5(33.76%)	10,936,344.5(51.83%)	18,060,354.0(85.59%)
	LY-T2	20535295	18,937,742(92.22%)	17,482,152(85.13%)	1,455,590(7.09%)	17,482,152(85.13%)	17,482,152(85.13%)	17,482,152(85.13%)	17,482,152(85.13%)	6,879,963.0(33.50%)	10,602,189.0(51.63%)	17,482,152.0(85.13%)
	LY-T3	22675178	20,847,545(91.94%)	19,269,402(84.98%)	1,578,143(6.96%)	19,269,402(84.98%)	19,269,402(84.98%)	19,269,402(84.98%)	19,269,402(84.98%)	7,622,454.0(33.62%)	11,646,948.0(51.36%)	19,269,402.0(84.98%)
Baicheng You	BCY-T1	20851431	19,405,676(93.07%)	17,936,811(86.02%)	1,468,865(7.04%)	17,936,811(86.02%)	17,936,811(86.02%)	17,936,811(86.02%)	17,936,811(86.02%)	7,107,934.5(34.09%)	10,828,876.5(51.93%)	17,936,811.0(86.02%)
	BCY-T2	20993207	19,519,630(92.98%)	17,956,178(85.53%)	1,563,452(7.45%)	17,956,178(85.53%)	17,956,178(85.53%)	17,956,178(85.53%)	17,956,178(85.53%)	7,186,956.0(34.23%)	10,769,222.0(51.30%)	17,956,178.0(85.53%)
	BCY-T3	22433469	20,910,512(93.21%)	19,345,381(86.23%)	1,565,131(6.98%)	19,345,381(86.23%)	19,345,381(86.23%)	19,345,381(86.23%)	19,345,381(86.23%)	7,613,914.5(33.94%)	11,731,466.5(52.29%)	19,345,381.0(86.23%)
Wenchang	WC-T1	20932709	19,572,091(93.50%)	18,144,835(86.68%)	1,427,256(6.82%)	18,144,835(86.68%)	18,144,835(86.68%)	18,144,835(86.68%)	18,144,835(86.68%)	6,716,113.5(32.08%)	11,428,721.5(54.60%)	18,144,835.0(86.68%)
	WC-T2	21840412	20,345,721(93.16%)	18,875,238(86.42%)	1,470,483(6.73%)	18,875,238(86.42%)	18,875,238(86.42%)	18,875,238(86.42%)	18,875,238(86.42%)	6,991,460.5(32.01%)	11,883,777.5(54.41%)	18,875,238.0(86.42%)
	WC-T3	21372720	20,009,713(93.62%)	18,528,382(86.69%)	1,481,331(6.93%)	18,528,382(86.69%)	18,528,382(86.69%)	18,528,382(86.69%)	18,528,382(86.69%)	6,883,320.0(32.21%)	11,645,062.0(54.49%)	18,528,382.0(86.69%)
Qiandongnan Xiaoxiang	QDNXX-T1	21165513	20,019,563(94.59%)	18,429,906(87.08%)	1,589,657(7.51%)	18,429,906(87.08%)	18,429,906(87.08%)	18,429,906(87.08%)	18,429,906(87.08%)	6,559,159.5(30.99%)	11,870,746.5(56.09%)	18,429,906.0(87.08%)
	QDNXX-T2	25034397	23,403,699(93.49%)	21,426,332(85.59%)	1,977,367(7.90%)	21,426,332(85.59%)	21,426,332(85.59%)	21,426,332(85.59%)	21,426,332(85.59%)	7,755,614.5(30.98%)	13,670,717.5(54.61%)	21,426,332.0(85.59%)
	QDNXX-T3	25371145	23,995,072(94.58%)	21,988,111(86.67%)	2,006,961(7.91%)	21,988,111(86.67%)	21,988,111(86.67%)	21,988,111(86.67%)	21,988,111(86.67%)	7,873,526.5(31.03%)	14,114,584.5(55.63%)	21,988,111.0(86.67%)
b. Aligned against their own genomes
Assembly	Sample	Total Read pairs	Total mapped reads	Uniq mapped reads	Multiple mapped reads	Read-1 map	Read-2 map	Postive map	Negative map	Non_splice map	Splice map	Proper map
Taihang	TH-T1	20706110	17,818,235(86.05%)	16,350,304(78.96%)	1,467,931(7.09%)	16,350,304(78.96%)	16,350,304(78.96%)	16,350,304(78.96%)	16,350,304(78.96%)	7,583,367.0(36.62%)	8,766,937.0(42.34%)	16,350,304.0(78.96%)
	TH-T2	20409875	17,584,769(86.16%)	16,150,903(79.13%)	1,433,866(7.03%)	16,150,903(79.13%)	16,150,903(79.13%)	16,150,903(79.13%)	16,150,903(79.13%)	7,448,670.5(36.50%)	8,702,232.5(42.64%)	16,150,903.0(79.13%)
	TH-T3	20920292	18,036,933(86.22%)	16,556,997(79.14%)	1,479,936(7.07%)	16,556,997(79.14%)	16,556,997(79.14%)	16,556,997(79.14%)	16,556,997(79.14%)	7,590,863.5(36.28%)	8,966,133.5(42.86%)	16,556,997.0(79.14%)
Huiyang Bearded	HYB-T1	21005981	17,428,625(82.97%)	15,679,504(74.64%)	1,749,121(8.33%)	15,679,504(74.64%)	15,679,504(74.64%)	15,679,504(74.64%)	15,679,504(74.64%)	5,745,720.0(27.35%)	9,933,784.0(47.29%)	15,679,504.0(74.64%)
	HYB-T2	27848633	23,416,003(84.08%)	20,889,827(75.01%)	2,526,176(9.07%)	20,889,827(75.01%)	20,889,827(75.01%)	20,889,827(75.01%)	20,889,827(75.01%)	7,577,896.0(27.21%)	13,311,931.0(47.80%)	20,889,827.0(75.01%)
	HYB-T3	20840108	17,340,666(83.21%)	15,572,799(74.73%)	1,767,867(8.48%)	15,572,799(74.73%)	15,572,799(74.73%)	15,572,799(74.73%)	15,572,799(74.73%)	5,807,142.5(27.87%)	9,765,656.5(46.86%)	15,572,799.0(74.73%)
Xinghua	XH-T1	20194963	16,566,991(82.04%)	15,349,730(76.01%)	1,217,261(6.03%)	15,349,730(76.01%)	15,349,730(76.01%)	15,349,730(76.01%)	15,349,730(76.01%)	5,949,057.5(29.46%)	9,400,672.5(46.55%)	15,349,730.0(76.01%)
	XH-T2	21022729	17,026,265(80.99%)	15,613,565(74.27%)	1,412,700(6.72%)	15,613,565(74.27%)	15,613,565(74.27%)	15,613,565(74.27%)	15,613,565(74.27%)	6,095,676.0(29.00%)	9,517,889.0(45.27%)	15,613,565.0(74.27%)
	XH-T3	19890008	16,890,288(84.92%)	15,251,444(76.68%)	1,638,844(8.24%)	15,251,444(76.68%)	15,251,444(76.68%)	15,251,444(76.68%)	15,251,444(76.68%)	6,015,209.0(30.24%)	9,236,235.0(46.44%)	15,251,444.0(76.68%)
Guangxi Yellow	GXY-T1	22655156	18,788,906(82.93%)	17,429,419(76.93%)	1,359,487(6.00%)	17,429,419(76.93%)	17,429,419(76.93%)	17,429,419(76.93%)	17,429,419(76.93%)	7,161,679.0(31.61%)	10,267,740.0(45.32%)	17,429,419.0(76.93%)
	GXY-T2	20940338	17,449,553(83.33%)	16,073,630(76.76%)	1,375,923(6.57%)	16,073,630(76.76%)	16,073,630(76.76%)	16,073,630(76.76%)	16,073,630(76.76%)	6,631,888.5(31.67%)	9,441,741.5(45.09%)	16,073,630.0(76.76%)
	GXY-T3	21067936	18,014,958(85.51%)	16,458,233(78.12%)	1,556,725(7.39%)	16,458,233(78.12%)	16,458,233(78.12%)	16,458,233(78.12%)	16,458,233(78.12%)	6,935,492.5(32.92%)	9,522,740.5(45.20%)	16,458,233.0(78.12%)
Lueyang Black	LYB-T1	22741566	19,855,552(87.31%)	17,693,499(77.80%)	2,162,053(9.51%)	17,693,499(77.80%)	17,693,499(77.80%)	17,693,499(77.80%)	17,693,499(77.80%)	8,128,269.0(35.74%)	9,565,230.0(42.06%)	17,693,499.0(77.80%)
	LYB-T2	25263612	21,940,099(86.84%)	19,600,221(77.58%)	2,339,878(9.26%)	19,600,221(77.58%)	19,600,221(77.58%)	19,600,221(77.58%)	19,600,221(77.58%)	8,940,986.5(35.39%)	10,659,234.5(42.19%)	19,600,221.0(77.58%)
	LYB-T3	20570599	17,906,225(87.05%)	15,783,177(76.73%)	2,123,048(10.32%)	15,783,177(76.73%)	15,783,177(76.73%)	15,783,177(76.73%)	15,783,177(76.73%)	7,198,930.5(35.00%)	8,584,246.5(41.73%)	15,783,177.0(76.73%)
Dagu	DG-T1	20986468	17,962,330(85.59%)	16,632,219(79.25%)	1,330,111(6.34%)	16,632,219(79.25%)	16,632,219(79.25%)	16,632,219(79.25%)	16,632,219(79.25%)	7,173,964.5(34.18%)	9,458,254.5(45.07%)	16,632,219.0(79.25%)
	DG-T2	21453924	18,584,786(86.63%)	17,118,724(79.79%)	1,466,062(6.83%)	17,118,724(79.79%)	17,118,724(79.79%)	17,118,724(79.79%)	17,118,724(79.79%)	7,460,234.0(34.77%)	9,658,490.0(45.02%)	17,118,724.0(79.79%)
	DG-T3	23525828	20,236,086(86.02%)	18,761,780(79.75%)	1,474,306(6.27%)	18,761,780(79.75%)	18,761,780(79.75%)	18,761,780(79.75%)	18,761,780(79.75%)	8,131,193.5(34.56%)	10,630,586.5(45.19%)	18,761,780.0(79.75%)
Hetian	HT-T1	20906307	18,261,842(87.35%)	14,934,563(71.44%)	3,327,279(15.92%)	14,934,563(71.44%)	14,934,563(71.44%)	14,934,563(71.44%)	14,934,563(71.44%)	6,474,222.0(30.97%)	8,460,341.0(40.47%)	14,934,563.0(71.44%)
	HT-T2	21105254	18,272,913(86.58%)	17,241,385(81.69%)	1,031,528(4.89%)	17,241,385(81.69%)	17,241,385(81.69%)	17,241,385(81.69%)	17,241,385(81.69%)	7,424,484.0(35.18%)	9,816,901.0(46.51%)	17,241,385.0(81.69%)
	HT-T3	24468417	20,803,438(85.02%)	19,489,331(79.65%)	1,314,107(5.37%)	19,489,331(79.65%)	19,489,331(79.65%)	19,489,331(79.65%)	19,489,331(79.65%)	8,368,955.5(34.20%)	11,120,375.5(45.45%)	19,489,331.0(79.65%)
Huaixiang	HX-T1	23424835	20,147,460(86.01%)	18,557,691(79.22%)	1,589,769(6.79%)	18,557,691(79.22%)	18,557,691(79.22%)	18,557,691(79.22%)	18,557,691(79.22%)	7,665,098.0(32.72%)	10,892,593.0(46.50%)	18,557,691.0(79.22%)
	HX-T2	31714492	26,429,671(83.34%)	24,246,651(76.45%)	2,183,020(6.88%)	24,246,651(76.45%)	24,246,651(76.45%)	24,246,651(76.45%)	24,246,651(76.45%)	9,270,073.5(29.23%)	14,976,577.5(47.22%)	24,246,651.0(76.45%)
	HX-T3	27046580	23,308,258(86.18%)	21,554,635(79.69%)	1,753,623(6.48%)	21,554,635(79.69%)	21,554,635(79.69%)	21,554,635(79.69%)	21,554,635(79.69%)	8,887,172.0(32.86%)	12,667,463.0(46.84%)	21,554,635.0(79.69%)
Qingyuan Partridge	QYP-T1	26698645	23,162,682(86.76%)	21,724,425(81.37%)	1,438,257(5.39%)	21,724,425(81.37%)	21,724,425(81.37%)	21,724,425(81.37%)	21,724,425(81.37%)	9,415,622.5(35.27%)	12,308,802.5(46.10%)	21,724,425.0(81.37%)
	QYP-T2	24118473	21,149,653(87.69%)	19,934,132(82.65%)	1,215,521(5.04%)	19,934,132(82.65%)	19,934,132(82.65%)	19,934,132(82.65%)	19,934,132(82.65%)	8,628,005.5(35.77%)	11,306,126.5(46.88%)	19,934,132.0(82.65%)
	QYP-T3	21706229	19,078,698(87.90%)	17,993,813(82.90%)	1,084,885(5.00%)	17,993,813(82.90%)	17,993,813(82.90%)	17,993,813(82.90%)	17,993,813(82.90%)	7,836,340.0(36.10%)	10,157,473.0(46.80%)	17,993,813.0(82.90%)
Huanglang	HL-T1	25245999	22,045,020(87.32%)	20,660,578(81.84%)	1,384,442(5.48%)	20,660,578(81.84%)	20,660,578(81.84%)	20,660,578(81.84%)	20,660,578(81.84%)	9,700,997.0(38.43%)	10,959,581.0(43.41%)	20,660,578.0(81.84%)
	HL-T2	33850678	29,338,240(86.67%)	27,317,250(80.70%)	2,020,990(5.97%)	27,317,250(80.70%)	27,317,250(80.70%)	27,317,250(80.70%)	27,317,250(80.70%)	13,049,573.5(38.55%)	14,267,676.5(42.15%)	27,317,250.0(80.70%)
	HL-T3	22343318	19,619,019(87.81%)	18,403,226(82.37%)	1,215,793(5.44%)	18,403,226(82.37%)	18,403,226(82.37%)	18,403,226(82.37%)	18,403,226(82.37%)	8,639,423.0(38.67%)	9,763,803.0(43.70%)	18,403,226.0(82.37%)
Wuding	WD-T1	20996163	17,880,555(85.16%)	16,790,994(79.97%)	1,089,561(5.19%)	16,790,994(79.97%)	16,790,994(79.97%)	16,790,994(79.97%)	16,790,994(79.97%)	7,451,417.5(35.49%)	9,339,576.5(44.48%)	16,790,994.0(79.97%)
	WD-T2	20276941	17,289,248(85.27%)	16,251,628(80.15%)	1,037,620(5.12%)	16,251,628(80.15%)	16,251,628(80.15%)	16,251,628(80.15%)	16,251,628(80.15%)	7,200,982.0(35.51%)	9,050,646.0(44.64%)	16,251,628.0(80.15%)
	WD-T3	21245508	18,324,552(86.25%)	17,174,684(80.84%)	1,149,868(5.41%)	17,174,684(80.84%)	17,174,684(80.84%)	17,174,684(80.84%)	17,174,684(80.84%)	7,629,808.5(35.91%)	9,544,875.5(44.93%)	17,174,684.0(80.84%)
Liyang	LY-T1	21028440	17,532,646(83.38%)	16,155,996(76.83%)	1,376,650(6.55%)	16,155,996(76.83%)	16,155,996(76.83%)	16,155,996(76.83%)	16,155,996(76.83%)	6,700,157.0(31.86%)	9,455,839.0(44.97%)	16,155,996.0(76.83%)
	LY-T2	20462637	17,024,472(83.20%)	15,613,759(76.30%)	1,410,713(6.89%)	15,613,759(76.30%)	15,613,759(76.30%)	15,613,759(76.30%)	15,613,759(76.30%)	6,440,424.5(31.47%)	9,173,334.5(44.83%)	15,613,759.0(76.30%)
	LY-T3	22595999	18,738,811(82.93%)	17,237,465(76.29%)	1,501,346(6.64%)	17,237,465(76.29%)	17,237,465(76.29%)	17,237,465(76.29%)	17,237,465(76.29%)	7,164,048.5(31.70%)	10,073,416.5(44.58%)	17,237,465.0(76.29%)
Baicheng You	BCY-T1	20687227	18,124,860(87.61%)	16,591,355(80.20%)	1,533,505(7.41%)	16,591,355(80.20%)	16,591,355(80.20%)	16,591,355(80.20%)	16,591,355(80.20%)	6,642,897.5(32.11%)	9,948,457.5(48.09%)	16,591,355.0(80.20%)
	BCY-T2	20928906	18,365,678(87.75%)	16,656,253(79.58%)	1,709,425(8.17%)	16,656,253(79.58%)	16,656,253(79.58%)	16,656,253(79.58%)	16,656,253(79.58%)	6,692,011.5(31.97%)	9,964,241.5(47.61%)	16,656,253.0(79.58%)
	BCY-T3	22326277	19,602,477(87.80%)	17,852,846(79.96%)	1,749,631(7.84%)	17,852,846(79.96%)	17,852,846(79.96%)	17,852,846(79.96%)	17,852,846(79.96%)	7,129,879.0(31.93%)	10,722,967.0(48.03%)	17,852,846.0(79.96%)
Wenchang	WC-T1	20844935	17,470,940(83.81%)	15,950,454(76.52%)	1,520,486(7.29%)	15,950,454(76.52%)	15,950,454(76.52%)	15,950,454(76.52%)	15,950,454(76.52%)	6,101,212.0(29.27%)	9,849,242.0(47.25%)	15,950,454.0(76.52%)
	WC-T2	21751868	18,179,436(83.58%)	16,661,006(76.60%)	1,518,430(6.98%)	16,661,006(76.60%)	16,661,006(76.60%)	16,661,006(76.60%)	16,661,006(76.60%)	6,376,617.5(29.32%)	10,284,388.5(47.28%)	16,661,006.0(76.60%)
	WC-T3	21286493	17,886,708(84.03%)	16,361,355(76.86%)	1,525,353(7.17%)	16,361,355(76.86%)	16,361,355(76.86%)	16,361,355(76.86%)	16,361,355(76.86%)	6,275,252.5(29.48%)	10,086,102.5(47.38%)	16,361,355.0(76.86%)
Qiandongnan Xiaoxiang	QDNXX-T1	21063681	18,175,228(86.29%)	16,810,173(79.81%)	1,365,055(6.48%)	16,810,173(79.81%)	16,810,173(79.81%)	16,810,173(79.81%)	16,810,173(79.81%)	6,176,436.0(29.32%)	10,633,737.0(50.48%)	16,810,173.0(79.81%)
	QDNXX-T2	24870496	21,134,504(84.98%)	19,465,756(78.27%)	1,668,748(6.71%)	19,465,756(78.27%)	19,465,756(78.27%)	19,465,756(78.27%)	19,465,756(78.27%)	7,260,311.0(29.19%)	12,205,445.0(49.08%)	19,465,756.0(78.27%)
	QDNXX-T3	25253318	21,623,166(85.63%)	19,881,056(78.73%)	1,742,110(6.90%)	19,881,056(78.73%)	19,881,056(78.73%)	19,881,056(78.73%)	19,881,056(78.73%)	7,326,226.0(29.01%)	12,554,830.0(49.72%)	19,881,056.0(78.73%)

## Sheet: S9
Supplementary Table S9. The information on bait fragments used in Capture Hi-C.
Chrom	Fragment_start	Fragment_stop	Bait_id	Density_score	sequence
chr4	69206256	69207050	chr4_156125_L	1.18	GATCATTTACTGTGGACAAGAAGAGCCAAGTGGCTGAAGAGAGCACCCAGACTGCACAACTGCACTGTACAACAGCTGCCAGAGCAACCCCTGCTGCTGCACATCTACCTCCAAGACCCA
chr4	69206256	69207050	chr4_156125_R	1	GGTGAAAGTCCTTTCTATTGGAACCTGGAAGATAGTTTGACAGAGAAAAAAAACAGCACCTGAGAGCAGAACTACCTGGAAAAGGTAGAAAAAGCATTTTCCAGACCTAGTAAAAAGATC
chr4	69207046	69208215	chr4_156126_L	32.01	GATCAGAAATTTGGTTTGAGTTTTGGGTGGTCCTTTGTGGAGCCACAAGTTGGACTCGATGACCTTTCTGGGACCCCTCCAGCTGAGGGTAGTCTACAGTTCTGTTTGCACCGACAGCAC
chr4	69207046	69208215	chr4_156126_R	1.51	GCAAAAAAAGTTCTTGCAGTGCTGACTAAAATTACCTCATTTCTATCAAGGAAAAAATGGAAGCCTGATAAATCTTCAGTTCTACATCTACTGAACCAAGGGAGAGAGAAAGAAAAGATC
chr4	69208323	69208769	chr4_156128_L	1	GATCAGACTTCTGAAAACAAGTGAACTACGTGGAATGGTATGAAAATCTTTCTCTTCCAAACTGAACTTCTTTACGTTTTGCTTAAAAGGTTAATTCGAACCTTTTAAAGGTAAAAGGTT
chr4	69208323	69208769	chr4_156128_R	1.23	ATTAATTTGAATGAGGGTTTGAATATAGGGCAAATGTCAATGAACTTCTGTGTATCTACAGAAGTGAAATAAAAACAACAGGGAGAAGAGCTGGAGAGTGCGGTGGGTACAGATGTGATC
chr4	69208802	69211519	chr4_156130_L	1.17	GATCACGCCTGCTGATAATATACTGATTGCACGATAGGCAGGCCACCCACTTTTTTTTATTATTCCTATTTCGCTCTGACTTAGTGTACTATTAAAAGCCTACCGGAGCTTTATCTTTCC
chr4	69208802	69211519	chr4_156130_R	1.25	CAGCAGCTGTCGGCTCCACGCTGACCTATCAGCTCCTCTTCAGCTCGAGTATCTGGGACTGTAAGCAGCACCAGGGTTGCACAACTCTTATCTCCAACATCTCAGAACCTTTGTCTGATC
chr4	69211515	69211902	chr4_156131_L	1	GATCTCGCTCACATTTACACGGTTATTTGTCTGAAGGCTTTTGCTGTTGGCAATGCAGGCACTGGTTGCACAGGTCACATCCCCAGAGCACCTCAGGGCTTGCTCAGGGCTCTGCTACTA
chr4	69211515	69211902	chr4_156131_R	1.27	GAAGAGGTCACTCATGTCAGCATCCTCAGGTTTTCGTATTTTGATAACAGACAAAAAGTTCTTAAAAATAGGCAAGTTGGTCTGAAGTAACTCTCCAGGGTCAGGCGGGATTATCAGATC
chr4	69211898	69214576	chr4_156132_L	1.18	GATCCAGGTGGAGCTCCTCTCACACGGAGTTCCTCATGCAATTACCGAGAACACGCGTCTTAAAAGCGCTCAGTGGAAAAAGTCATTACCGTGGAGCCGTGTAATCCTTTGTCTTGGGTG
chr4	69211898	69214576	chr4_156132_R	1	TCAGTAGGGCTGTAAGAGCACGTGTTCGGTCTACATCTTTATTTCTAGGATGTCTCAGTGTGTCCCTTGACTTCGCTTGCTACTCTGGATGGCTTTGAAAAGCAAACCAAGGCACTGATC
chr4	69214572	69215351	chr4_156133_L	1	GATCTGAAGCCCTGAAGGGTATGACTCACTGACATAACAATACATTGTAGTATCTCCTGGATAATTACACTGCATCATGTCACAACAAGGTATTGTTGAAATGTTATCATGTAGCTCATA
chr4	69214572	69215351	chr4_156133_R	1.17	TCTCATTGCTTTCAATGGGAATTGTGAAGCTGGGAGGGGGAAGCTGGGGATGTGAAGAATCCCCACCATCTGGTTCACAGACCCAGCAGTTTTAACCAGGTCTGGAAGTGTTTCTGGATC
chr4	69215347	69215759	chr4_156134_L	1.17	GATCAAAGGGCTGGCTGATGGGCAGCCCTTAACATCTTCCAGCACAACACCTCCTCCATCTCTGCTCTGCCCATCGTCCCAGCAGCAGTTCAAATGTTGATGTGCTGAATGACTTCTCTC
chr4	69215347	69215759	chr4_156134_R	1	GCAGACAGGAGCTGGTACATGGACCAGTGGAATGGAATGTGTGCATCCCTGTCAGAAAGAAACAGTATTAAAAACGTTAGATTAAAAGGTACAAGATGTCCTGATATCAACTGGAGGATC
chr4	69215755	69216023	chr4_156135_L	1	GATCAAATCTGGCCGTGTTGAAATGAACCCTTGCATCCCCTAACTTACCTCTGTGATGAATGTGACTTAAATTGTACACAGATTTGTAGCTTTTAAAGGTAAAACATTTGATTGTGCTTC
chr4	69215755	69216023	chr4_156135_R	1	CTAAGATTTTTGAGCATTTTTCCAATCCTTAATTCATCTACAAGTTATGGAAAGAACTTGGAGCAGTTTCCTGGTCCCAGGCAACACAAGTATTACACTGGCATTTGTTCTGAGTTGATC
chr4	69216019	69216811	chr4_156136_L	1.23	GATCCGTGTTACAAAATTTACTGTCTCGTCAGTGAGTGGCATTACACAGGGAAAATGTCCACTGCAGTCACTGCACTTTTACCTTTGCAGACAGCGATAAGGCTTGAATGTATCTGAGGT
chr4	69216807	69217774	chr4_156137_L	27.28	GATCTAGTCCAGCTATTCACCTACTACCAATATTTCCCCACTAAGCACATCCTGTAGCATAACACCTAAACATTTATTGAAGCTTCTCATATTCAAATGGTGACCCCTCATCCTGTAGCC
chr4	69216807	69217774	chr4_156137_R	1	GCAGTAACAGCAGCTATATATGTGTCAATAATGTTGGGTGTGGAGATTCCCTTGTCATCAAATTTGTTGTGATGTGAGCTCAGAGGAGGTATGGATATTGATATTGGTGTAATTAAGATC
chr4	69217770	69218308	chr4_156138_L	15.6	GATCACAGTCCGTCTCTTTTTACCGGTCTTGAGCTTTACATCTGTGCTTCATTTGCATTGAAGACTGGGGCTGTTTTGTTTTTTTTTTCCCCAGTGTGTAAAACAGAAAACCAAAAGGTT
chr4	69217770	69218308	chr4_156138_R	1.17	AGACAGAAAAAGGAATTGTTGATGAATGTAATTTAGATATATAAGTTTATGTCTGCTCGTATGATGTAAAAATCATTTTGACTTTGCTGAGTCAGACAACTCAGGATGCAATGTCAGATC
chr4	69218440	69219492	chr4_156142_L	1.21	GATCTTCCAGGAGAGAAGGTTAAGGGTATCTAACCATAGTAGTCTGTAGTTAAGACTGCTATATCTAGAGTCACCAGTTGTTATCTATTTGCTTGATTGATGGGAAAACAGAAAAGCCTT
chr4	69218440	69219492	chr4_156142_R	1.43	GTTGGTATTGTGTGAAAAAATATATGCTAGCAGAATTTGAAAAGTTAATATAGGACTGAAAAATGTCTCTCTTTTACTCTGGAATGTTTACTGAAAATTTAGTGCAGTTCTTTGCTGATC
chr4	69219488	69219977	chr4_156143_L	1	GATCTGTGAAGCTCTGAAGTGATTTACCAAACAAAGTTAATTCTTTTGTCTGAAGACATGTATTGAAGTTGGCATAATTCATTCCCTTCCTGTTTGATAACACTTTACAGAATCTGTCCA
chr4	69219488	69219977	chr4_156143_R	1	GAAACATTAAGAACAAAGTAAAGGAATAGCCAGTGGCTACTATCTTCCACATAGTGTACTCCAAACATGCATAATATATACTCCAGCAAGAGTGGTGTCTATTGGTTATAAATGGAGATC
chr4	69219973	69220349	chr4_156144_L	1.87	GATCACATATTGTTCTCTGTTTTTACCAGCAGTACCATCAATTTTTTATCATTTTTTTTTCCTTACTGCATATCCTAAGAATGAAAAGCAAAAAGAGCATGTAGGGAAAACACAGCTGCA
chr4	69219973	69220349	chr4_156144_R	1.18	TGGGGTGATAAGGGCTGTGGTGTGAAATGTGCTCCATTTATATGAAACGTAATCCTCTGCCCTCTACACAGGCACCCAGCAATATAATTATCAGTCTACCTATTTTAATGAAAGGTGATC
chr4	69220345	69221519	chr4_156145_L	1	GATCTGACAGAAAATTTCAATTATTTACTCAGCAATACATTTTCTATAGCGAGGAATTTTTCCATCTGCAGTACAAAATTCTAAGCTCGTTTATTAATGAAAGAATACTCCTGTTAGATG
chr4	69220345	69221519	chr4_156145_R	1.56	TTTTTTTACTTTTGTTGCTGGCAACTGAAGAAGGAAATAGAAATGAAATGTCTGTGTGTTTATCTACTCACTGCAAGCACTGGAGTCATGGCTACCTCCTTGCCTTATCAGTGCTGGATC
chr4	69221515	69223242	chr4_156146_L	1.69	GATCATTTAACATCCTTCATTATATTTACATAAACCCTGTGTTTTTAACATGCACATTCAATGGTCCCATCTCTGACCTGATTTATATGATTTGTTAAAACTACTAACCAAAGTGTTATT
chr4	69221515	69223242	chr4_156146_R	1.17	TACAATCCTTTGAAAAATTTTTAGTGAGTGTCCAATGACTAATTTCATGCAATCATTCCCACGTGGGTCAGACATGTTTAGTCCCAGTGGTCTGAAGGAACCCACAAAGACTCCCAGATC
chr4	69223238	69223473	chr4_156147_L	1	GATCCAGATGGAGGGTGCCTTTCCCTCTGAACACTCCCACACTGAGCTCTCTCCTGAATGTGGTCCATAGAGGAGGATGTGACTGTCCCTCCTGACATCCTTGCCCTTGCCTCTGCAAAG
chr4	69223238	69223473	chr4_156147_R	1	CAAAGCTTGCTTATATAACTTCATGAGGCTGAATTCCAGTATCTATAGTAACATTCAAACATAAATAAAACAGTTACCAAAACAAGAAAAAGTTACTGAAAACTATCCAGAAATGAGATC
chr4	69223469	69223903	chr4_156148_L	1	GATCTTACCTCTCCTGGGTCACACACACAGCAAAAGAACGAATTGCAGGGTCTATATAGATTGCCGAAGAGTTTCTTATCCCCATATTGTCTCCTTTCACAGTATGCAAGAAAGATAGAA
chr4	69223469	69223903	chr4_156148_R	1.17	ATGTGTCTGTCTGTCTGGGATGTCTGGATTGCACAGGACTGAGAAGACCAAGATTATGAGAACATGAAGGTGATTTTGCATTCAAATTTACTCTCCTATGTCTACACTGAAAATGTGATC
chr4	69223899	69224217	chr4_156149_L	1	GATCTCTTCAGGTTACTTTGGACTCCATTCATGAGCAGCAATGCTGCACCTATCGTCATCTCTCAAAAGAGCCCCCTCAGAAAAACTGCTGGTGAGACGTGGTCAGAGCAGATTCAAGTC
chr4	69223899	69224217	chr4_156149_R	1	TTAATGTCCACTGTGCCAGTTGCCATCTTTTCTCCTTACAAATCACTTGCAGAGGACATCAGGAGAGGCTACTGTCTTTACGTGTTTCTAATAAAAAGCCTAGGCAAACTGCTACTGATC
chr4	69224213	69224974	chr4_156150_L	1.17	GATCAGCCATGTCTTTTATGAATAGCTGGAAATACAGAGTTGTAGGCTTGTGGAGCCCCTGATATTTCATAAAAAATACATGTTGTTGGATAACCCTAATGGTTTTCACTTAAGCCATTT
chr4	69224213	69224974	chr4_156150_R	1.17	CATCAACATAGTGAAGCCCTCAGTAACACATTCTTTCCACAGTACTCCAAAAACCAAGAATTACTCTGTTAACAAACAAGCATTTAGTTACGAGAGCAGTTAATAAAGTGGTCAGTGATC
chr4	69225151	69225993	chr4_156155_L	1.18	GATCAGAAATTCTACAGTGGAAAGTCAACAAGCACACCCACTGGGCAAAATTCACCTGTGTGTAAAGAGACAGCAAAATCCCATTTCCCACGTGAATCTCATCTACACTCATTGGAGTAA
chr4	69225151	69225993	chr4_156155_R	1	GCGTGGACAGGTGTTAGTAAGGCAAGCTGGTATTTAGCCTTCATACTTAAAAATTCATGCTAAGCAGGGATACAGTATGCATTTGGGAAGCCTTACAAAGAGGGAAATGTCTATCAGATC
chr4	69226010	69226171	chr4_156157_L	1.17	GATCCCATTCAAGGAACCTGTGAGCCGGTAGGTTCACTGAAAGGCTATTGAGACTTCAGTGGAATGCGTTACACAGGGTGGATTTCTTTTAGGTGGCTGCTGTTATGTTAAACCTTGTGG
chr4	69226010	69226171	chr4_156157_R	1	AGGCTATTGAGACTTCAGTGGAATGCGTTACACAGGGTGGATTTCTTTTAGGTGGCTGCTGTTATGTTAAACCTTGTGGTATGTATTGCTTGAATATTGCCCTGTAGCCAAGCAAGGATC
chr4	69226167	69226792	chr4_156158_L	1	GATCATTTGCTTGAAGATACTACATCAGCCTTGTATTTTCCACCTAAATGGTGGACTATTAATTGGGATGTTTTACAGGAATGGGGAGAATTCAAGACTTGAAAACAAGGTAAAGTCTGT
chr4	69226167	69226792	chr4_156158_R	1.5	GCTCCCACATATTTTCTAGGGTATATATTTGGGTGTGCCTGGTGATGACTTTTATTGTGAGAAAGCAAAGCAAATCAAAGAAGGTCCTTTTTTGTGCCAGTGATTTACACACTGAAGATC

[truncated: 31 more sheets: S10, S11, S12, S13, S14, S15, S16, S17, S18, S19, S20, S21, S22, S23, S24, S25, S26, S27, S28, S29 …]
