# Supplementary material for: Pan‐3D Genome Analysis Reveals the Roles of Structural Variation in Chicken Chromatin Architectures, Domestication and Production Traits
Source: Adv Sci (Weinh). 2026 Feb 15;13(24):e20068. doi: 10.1002/advs.202520068 (PMC13116375; doi:10.1002/advs.202520068)
Supplement: Supplementary file 3 — Supporting File 3: advs74431‐sup‐0003‐DataFile.txt. [file ADVS-13-e20068-s002.txt]

# Details of the clustering result of chromatin loops in chicken pan-3D genome
Cluster_id	Chrom1_Pan3D	Start1_Pan3D	End1_Pan3D	Chrom2_Pan3D	Start2_Pan3D	End2_Pan3D
cluster_1	chr3	23334732	23344719	chr3	23444756	23454760
cluster_1	chr3	23344719	23354697	chr3	23374693	23384683
cluster_1	chr3	23344719	23354697	chr3	23404691	23414680
cluster_1	chr3	23344719	23354697	chr3	23414680	23424742
cluster_1	chr3	23344719	23354697	chr3	23424742	23434750
cluster_1	chr3	23344719	23354697	chr3	23434750	23444756
cluster_1	chr3	23344719	23354697	chr3	23444756	23454760
cluster_1	chr3	23344719	23354697	chr3	23454760	23464750
cluster_1	chr3	23344719	23354697	chr3	23514734	23524712
cluster_1	chr3	23344719	23354697	chr3	23645070	23655081
cluster_1	chr3	23344719	23354697	chr3	23655081	23665091
cluster_1	chr3	23354697	23364704	chr3	23444756	23454760
cluster_1	chr3	23354697	23364704	chr3	23544995	23555016
cluster_1	chr3	23354697	23364704	chr3	23595053	23605057
cluster_1	chr3	23354697	23364704	chr3	23605057	23615057
cluster_1	chr3	23354697	23364704	chr3	23615057	23625072
cluster_1	chr3	23354697	23364704	chr3	23625072	23635068
cluster_1	chr3	23354697	23364704	chr3	23635068	23645070
cluster_1	chr3	23354697	23364704	chr3	23645070	23655081
cluster_1	chr3	23354697	23364704	chr3	23655081	23665091
cluster_1	chr3	23364704	23374693	chr3	23414680	23424742
cluster_1	chr3	23364704	23374693	chr3	23444756	23454760
cluster_1	chr3	23364704	23374693	chr3	23645070	23655081
cluster_1	chr3	23374693	23384683	chr3	23404691	23414680
cluster_1	chr3	23374693	23384683	chr3	23424742	23434750
cluster_1	chr3	23374693	23384683	chr3	23434750	23444756
cluster_1	chr3	23374693	23384683	chr3	23444756	23454760
cluster_1	chr3	23374693	23384683	chr3	23474737	23484730
cluster_1	chr3	23374693	23384683	chr3	23645070	23655081
cluster_1	chr3	23374693	23384683	chr3	23655081	23665091
cluster_1	chr3	23434750	23444756	chr3	23514734	23524712
cluster_1	chr3	23444756	23454760	chr3	23484730	23494709
cluster_1	chr3	23444756	23454760	chr3	23514734	23524712
cluster_1	chr3	23454760	23464750	chr3	23484730	23494709
cluster_1	chr3	23454760	23464750	chr3	23514734	23524712
cluster_1	chr3	23454760	23464750	chr3	23524712	23534745
cluster_1	chr3	23454760	23464750	chr3	23645070	23655081
cluster_1	chr3	23454760	23464750	chr3	23655081	23665091
cluster_1	chr3	23464750	23474737	chr3	23645070	23655081
cluster_1	chr3	23474737	23484730	chr3	23645070	23655081
cluster_1	chr3	23514734	23524712	chr3	23645070	23655081
cluster_1	chr3	23514734	23524712	chr3	23655081	23665091
cluster_1	chr3	23524712	23534745	chr3	23635068	23645070
cluster_1	chr3	23524712	23534745	chr3	23645070	23655081
cluster_1	chr3	23524712	23534745	chr3	23655081	23665091
cluster_1	chr3	23524712	23534745	chr3	23665091	23675061
cluster_1	chr3	23524712	23534745	chr3	23684966	23694975
cluster_1	chr3	23534745	23544995	chr3	23635068	23645070
cluster_1	chr3	23534745	23544995	chr3	23645070	23655081
cluster_1	chr3	23534745	23544995	chr3	23655081	23665091
cluster_1	chr3	23534745	23544995	chr3	23665091	23675061
cluster_1	chr3	23544995	23555016	chr3	23575022	23585027
cluster_1	chr3	23544995	23555016	chr3	23595053	23605057
cluster_1	chr3	23544995	23555016	chr3	23605057	23615057
cluster_1	chr3	23544995	23555016	chr3	23615057	23625072
cluster_1	chr3	23544995	23555016	chr3	23625072	23635068
cluster_1	chr3	23544995	23555016	chr3	23635068	23645070
cluster_1	chr3	23544995	23555016	chr3	23645070	23655081
cluster_1	chr3	23544995	23555016	chr3	23655081	23665091
cluster_1	chr3	23544995	23555016	chr3	23665091	23675061
cluster_1	chr3	23555016	23565020	chr3	23585027	23595053
cluster_1	chr3	23555016	23565020	chr3	23605057	23615057
cluster_1	chr3	23555016	23565020	chr3	23635068	23645070
cluster_1	chr3	23555016	23565020	chr3	23645070	23655081
cluster_1	chr3	23555016	23565020	chr3	23655081	23665091
cluster_1	chr3	23565020	23575022	chr3	23595053	23605057
cluster_1	chr3	23565020	23575022	chr3	23645070	23655081
cluster_1	chr3	23565020	23575022	chr3	23655081	23665091
cluster_1	chr3	23575022	23585027	chr3	23605057	23615057
cluster_1	chr3	23575022	23585027	chr3	23645070	23655081
cluster_1	chr3	23585027	23595053	chr3	23645070	23655081
cluster_1	chr3	23585027	23595053	chr3	23655081	23665091
cluster_1	chr3	23595053	23605057	chr3	23625072	23635068
cluster_1	chr3	23595053	23605057	chr3	23635068	23645070
cluster_1	chr3	23595053	23605057	chr3	23645070	23655081
cluster_1	chr3	23595053	23605057	chr3	23655081	23665091
cluster_1	chr3	23605057	23615057	chr3	23635068	23645070
cluster_1	chr3	23605057	23615057	chr3	23645070	23655081
cluster_1	chr3	23615057	23625072	chr3	23645070	23655081
cluster_1	chr3	23344664	23354678	chr3	23374674	23384674
cluster_1	chr3	23344664	23354678	chr3	23404689	23414687
cluster_1	chr3	23344664	23354678	chr3	23414687	23424741
cluster_1	chr3	23344664	23354678	chr3	23424741	23434749
cluster_1	chr3	23344664	23354678	chr3	23434749	23444749
cluster_1	chr3	23344664	23354678	chr3	23444749	23454749
cluster_1	chr3	23344664	23354678	chr3	23454749	23464749
cluster_1	chr3	23344664	23354678	chr3	23464749	23474749
cluster_1	chr3	23344664	23354678	chr3	23514769	23524769
cluster_1	chr3	23344664	23354678	chr3	23645035	23655035
cluster_1	chr3	23354678	23364673	chr3	23414687	23424741
cluster_1	chr3	23354678	23364673	chr3	23424741	23434749
cluster_1	chr3	23354678	23364673	chr3	23444749	23454749
cluster_1	chr3	23354678	23364673	chr3	23464749	23474749
cluster_1	chr3	23354678	23364673	chr3	23474749	23484751
cluster_1	chr3	23354678	23364673	chr3	23605068	23615070
cluster_1	chr3	23354678	23364673	chr3	23635038	23645035
cluster_1	chr3	23354678	23364673	chr3	23645035	23655035
cluster_1	chr3	23354678	23364673	chr3	23655035	23665062
cluster_1	chr3	23364673	23374674	chr3	23414687	23424741
cluster_1	chr3	23364673	23374674	chr3	23424741	23434749
cluster_1	chr3	23364673	23374674	chr3	23434749	23444749
cluster_1	chr3	23364673	23374674	chr3	23444749	23454749
cluster_1	chr3	23364673	23374674	chr3	23645035	23655035
cluster_1	chr3	23374674	23384674	chr3	23414687	23424741
cluster_1	chr3	23374674	23384674	chr3	23424741	23434749
cluster_1	chr3	23374674	23384674	chr3	23434749	23444749
cluster_1	chr3	23374674	23384674	chr3	23444749	23454749
cluster_1	chr3	23384674	23394674	chr3	23414687	23424741
cluster_1	chr3	23414687	23424741	chr3	23444749	23454749
cluster_1	chr3	23414687	23424741	chr3	23514769	23524769
cluster_1	chr3	23444749	23454749	chr3	23514769	23524769
cluster_1	chr3	23444749	23454749	chr3	23524769	23534770
cluster_1	chr3	23444749	23454749	chr3	23645035	23655035
cluster_1	chr3	23454749	23464749	chr3	23484751	23494764
cluster_1	chr3	23454749	23464749	chr3	23494764	23504769
cluster_1	chr3	23454749	23464749	chr3	23504769	23514769
cluster_1	chr3	23454749	23464749	chr3	23514769	23524769
cluster_1	chr3	23454749	23464749	chr3	23524769	23534770
cluster_1	chr3	23454749	23464749	chr3	23645035	23655035
cluster_1	chr3	23454749	23464749	chr3	23655035	23665062
cluster_1	chr3	23474749	23484751	chr3	23645035	23655035
cluster_1	chr3	23484751	23494764	chr3	23514769	23524769
cluster_1	chr3	23514769	23524769	chr3	23645035	23655035
cluster_1	chr3	23514769	23524769	chr3	23655035	23665062
cluster_1	chr3	23524769	23534770	chr3	23635038	23645035
cluster_1	chr3	23524769	23534770	chr3	23645035	23655035
cluster_1	chr3	23524769	23534770	chr3	23655035	23665062
cluster_1	chr3	23524769	23534770	chr3	23665062	23675052
cluster_1	chr3	23534770	23545016	chr3	23605068	23615070
cluster_1	chr3	23534770	23545016	chr3	23615070	23625042
cluster_1	chr3	23534770	23545016	chr3	23635038	23645035
cluster_1	chr3	23534770	23545016	chr3	23645035	23655035
cluster_1	chr3	23534770	23545016	chr3	23655035	23665062
cluster_1	chr3	23534770	23545016	chr3	23665062	23675052
cluster_1	chr3	23545016	23555036	chr3	23575032	23585044
cluster_1	chr3	23545016	23555036	chr3	23595066	23605068
cluster_1	chr3	23545016	23555036	chr3	23605068	23615070
cluster_1	chr3	23545016	23555036	chr3	23625042	23635038
cluster_1	chr3	23545016	23555036	chr3	23635038	23645035
cluster_1	chr3	23545016	23555036	chr3	23645035	23655035
cluster_1	chr3	23545016	23555036	chr3	23655035	23665062
cluster_1	chr3	23545016	23555036	chr3	23665062	23675052
cluster_1	chr3	23555036	23565038	chr3	23585044	23595066
cluster_1	chr3	23555036	23565038	chr3	23605068	23615070
cluster_1	chr3	23555036	23565038	chr3	23625042	23635038
cluster_1	chr3	23555036	23565038	chr3	23635038	23645035
cluster_1	chr3	23555036	23565038	chr3	23645035	23655035
cluster_1	chr3	23555036	23565038	chr3	23655035	23665062
cluster_1	chr3	23565038	23575032	chr3	23595066	23605068
cluster_1	chr3	23565038	23575032	chr3	23635038	23645035
cluster_1	chr3	23565038	23575032	chr3	23645035	23655035
cluster_1	chr3	23565038	23575032	chr3	23655035	23665062
cluster_1	chr3	23585044	23595066	chr3	23645035	23655035
cluster_1	chr3	23595066	23605068	chr3	23635038	23645035
cluster_1	chr3	23595066	23605068	chr3	23645035	23655035
cluster_1	chr3	23605068	23615070	chr3	23635038	23645035
cluster_1	chr3	23605068	23615070	chr3	23645035	23655035
cluster_1	chr3	23615070	23625042	chr3	23645035	23655035
cluster_1	chr3	23340871	23350872	chr3	23410843	23420915
cluster_1	chr3	23340871	23350872	chr3	23520893	23530922
cluster_1	chr3	23350872	23360880	chr3	23440901	23450897
cluster_1	chr3	23350872	23360880	chr3	23520893	23530922
cluster_1	chr3	23360880	23370858	chr3	23440901	23450897
cluster_1	chr3	23360880	23370858	chr3	23640207	23650219
cluster_1	chr3	23360880	23370858	chr3	23650219	23660223
cluster_1	chr3	23370858	23380846	chr3	23520893	23530922
cluster_1	chr3	23370858	23380846	chr3	23660223	23670243
cluster_1	chr3	23380846	23390852	chr3	23410843	23420915
cluster_1	chr3	23410843	23420915	chr3	23440901	23450897
cluster_1	chr3	23410843	23420915	chr3	23520893	23530922
cluster_1	chr3	23430922	23440901	chr3	23660223	23670243
cluster_1	chr3	23440901	23450897	chr3	23520893	23530922
cluster_1	chr3	23450897	23460904	chr3	23480904	23490904
cluster_1	chr3	23450897	23460904	chr3	23490904	23500884
cluster_1	chr3	23450897	23460904	chr3	23500884	23510893
cluster_1	chr3	23450897	23460904	chr3	23510893	23520893
cluster_1	chr3	23450897	23460904	chr3	23520893	23530922
cluster_1	chr3	23450897	23460904	chr3	23530922	23540927
cluster_1	chr3	23450897	23460904	chr3	23640207	23650219
cluster_1	chr3	23450897	23460904	chr3	23650219	23660223
cluster_1	chr3	23450897	23460904	chr3	23660223	23670243
cluster_1	chr3	23460904	23470904	chr3	23520893	23530922
cluster_1	chr3	23460904	23470904	chr3	23640207	23650219
cluster_1	chr3	23460904	23470904	chr3	23650219	23660223
cluster_1	chr3	23510893	23520893	chr3	23650219	23660223
cluster_1	chr3	23520893	23530922	chr3	23640207	23650219
cluster_1	chr3	23520893	23530922	chr3	23650219	23660223
cluster_1	chr3	23520893	23530922	chr3	23660223	23670243
cluster_1	chr3	23530922	23540927	chr3	23600939	23610943
cluster_1	chr3	23530922	23540927	chr3	23610943	23620170
cluster_1	chr3	23530922	23540927	chr3	23620170	23630193
cluster_1	chr3	23530922	23540927	chr3	23630193	23640207
cluster_1	chr3	23530922	23540927	chr3	23640207	23650219
cluster_1	chr3	23530922	23540927	chr3	23650219	23660223
cluster_1	chr3	23530922	23540927	chr3	23660223	23670243
cluster_1	chr3	23540927	23550930	chr3	23600939	23610943
cluster_1	chr3	23540927	23550930	chr3	23620170	23630193
cluster_1	chr3	23540927	23550930	chr3	23630193	23640207
cluster_1	chr3	23540927	23550930	chr3	23640207	23650219
cluster_1	chr3	23540927	23550930	chr3	23650219	23660223
cluster_1	chr3	23540927	23550930	chr3	23660223	23670243
cluster_1	chr3	23550930	23560935	chr3	23620170	23630193
cluster_1	chr3	23550930	23560935	chr3	23630193	23640207
cluster_1	chr3	23550930	23560935	chr3	23640207	23650219
cluster_1	chr3	23550930	23560935	chr3	23650219	23660223
cluster_1	chr3	23560935	23570945	chr3	23590939	23600939
cluster_1	chr3	23560935	23570945	chr3	23630193	23640207
cluster_1	chr3	23560935	23570945	chr3	23640207	23650219
cluster_1	chr3	23560935	23570945	chr3	23650219	23660223
cluster_1	chr3	23570945	23580942	chr3	23640207	23650219
cluster_1	chr3	23570945	23580942	chr3	23650219	23660223
cluster_1	chr3	23580942	23590939	chr3	23640207	23650219
cluster_1	chr3	23580942	23590939	chr3	23650219	23660223
cluster_1	chr3	23600939	23610943	chr3	23640207	23650219
cluster_1	chr3	23600939	23610943	chr3	23650219	23660223
cluster_1	chr3	23610943	23620170	chr3	23640207	23650219
cluster_1	chr3	23610943	23620170	chr3	23650219	23660223
cluster_1	chr3	23346303	23356323	chr3	23376322	23386322
cluster_1	chr3	23346303	23356323	chr3	23406336	23416493
cluster_1	chr3	23346303	23356323	chr3	23416493	23426485
cluster_1	chr3	23346303	23356323	chr3	23426485	23436487
cluster_1	chr3	23346303	23356323	chr3	23436487	23446488
cluster_1	chr3	23346303	23356323	chr3	23446488	23456488
cluster_1	chr3	23346303	23356323	chr3	23516494	23526494
cluster_1	chr3	23346303	23356323	chr3	23526494	23536494
cluster_1	chr3	23346303	23356323	chr3	23645779	23655779
cluster_1	chr3	23356323	23366332	chr3	23416493	23426485
cluster_1	chr3	23356323	23366332	chr3	23456488	23466488
cluster_1	chr3	23356323	23366332	chr3	23596519	23606519
cluster_1	chr3	23356323	23366332	chr3	23625787	23635779
cluster_1	chr3	23356323	23366332	chr3	23645779	23655779
cluster_1	chr3	23366332	23376322	chr3	23436487	23446488
cluster_1	chr3	23366332	23376322	chr3	23446488	23456488
cluster_1	chr3	23366332	23376322	chr3	23645779	23655779
cluster_1	chr3	23376322	23386322	chr3	23406336	23416493
cluster_1	chr3	23376322	23386322	chr3	23416493	23426485
cluster_1	chr3	23376322	23386322	chr3	23436487	23446488
cluster_1	chr3	23376322	23386322	chr3	23446488	23456488
cluster_1	chr3	23376322	23386322	chr3	23645779	23655779
cluster_1	chr3	23416493	23426485	chr3	23446488	23456488
cluster_1	chr3	23446488	23456488	chr3	23476488	23486492
cluster_1	chr3	23446488	23456488	chr3	23516494	23526494
cluster_1	chr3	23446488	23456488	chr3	23526494	23536494
cluster_1	chr3	23446488	23456488	chr3	23645779	23655779
cluster_1	chr3	23446488	23456488	chr3	23655779	23665785
cluster_1	chr3	23456488	23466488	chr3	23486492	23496494
cluster_1	chr3	23456488	23466488	chr3	23496494	23506494
cluster_1	chr3	23456488	23466488	chr3	23516494	23526494
cluster_1	chr3	23456488	23466488	chr3	23526494	23536494
cluster_1	chr3	23456488	23466488	chr3	23645779	23655779
cluster_1	chr3	23456488	23466488	chr3	23655779	23665785
cluster_1	chr3	23466488	23476488	chr3	23645779	23655779
cluster_1	chr3	23476488	23486492	chr3	23645779	23655779
cluster_1	chr3	23476488	23486492	chr3	23655779	23665785
cluster_1	chr3	23486492	23496494	chr3	23516494	23526494
cluster_1	chr3	23516494	23526494	chr3	23635779	23645779
cluster_1	chr3	23516494	23526494	chr3	23645779	23655779
cluster_1	chr3	23516494	23526494	chr3	23655779	23665785
cluster_1	chr3	23516494	23526494	chr3	23665785	23675771
cluster_1	chr3	23526494	23536494	chr3	23596519	23606519
cluster_1	chr3	23526494	23536494	chr3	23606519	23615752
cluster_1	chr3	23526494	23536494	chr3	23625787	23635779
cluster_1	chr3	23526494	23536494	chr3	23635779	23645779
cluster_1	chr3	23526494	23536494	chr3	23645779	23655779
cluster_1	chr3	23526494	23536494	chr3	23655779	23665785
cluster_1	chr3	23526494	23536494	chr3	23665785	23675771
cluster_1	chr3	23526494	23536494	chr3	23675771	23685669
cluster_1	chr3	23536494	23546491	chr3	23596519	23606519
cluster_1	chr3	23536494	23546491	chr3	23625787	23635779
cluster_1	chr3	23536494	23546491	chr3	23635779	23645779
cluster_1	chr3	23536494	23546491	chr3	23645779	23655779
cluster_1	chr3	23536494	23546491	chr3	23655779	23665785
cluster_1	chr3	23536494	23546491	chr3	23665785	23675771
cluster_1	chr3	23546491	23556509	chr3	23576527	23586519
cluster_1	chr3	23546491	23556509	chr3	23596519	23606519
cluster_1	chr3	23546491	23556509	chr3	23606519	23615752
cluster_1	chr3	23546491	23556509	chr3	23625787	23635779
cluster_1	chr3	23546491	23556509	chr3	23635779	23645779
cluster_1	chr3	23546491	23556509	chr3	23645779	23655779
cluster_1	chr3	23546491	23556509	chr3	23655779	23665785
cluster_1	chr3	23546491	23556509	chr3	23665785	23675771
cluster_1	chr3	23556509	23566519	chr3	23586519	23596519
cluster_1	chr3	23556509	23566519	chr3	23635779	23645779
cluster_1	chr3	23556509	23566519	chr3	23645779	23655779
cluster_1	chr3	23556509	23566519	chr3	23655779	23665785
cluster_1	chr3	23556509	23566519	chr3	23665785	23675771
cluster_1	chr3	23566519	23576527	chr3	23596519	23606519
cluster_1	chr3	23566519	23576527	chr3	23635779	23645779
cluster_1	chr3	23566519	23576527	chr3	23645779	23655779
cluster_1	chr3	23566519	23576527	chr3	23655779	23665785
cluster_1	chr3	23576527	23586519	chr3	23625787	23635779
cluster_1	chr3	23576527	23586519	chr3	23635779	23645779
cluster_1	chr3	23576527	23586519	chr3	23645779	23655779
cluster_1	chr3	23576527	23586519	chr3	23655779	23665785
cluster_1	chr3	23586519	23596519	chr3	23645779	23655779
cluster_1	chr3	23586519	23596519	chr3	23655779	23665785
cluster_1	chr3	23596519	23606519	chr3	23625787	23635779
cluster_1	chr3	23596519	23606519	chr3	23635779	23645779
cluster_1	chr3	23596519	23606519	chr3	23645779	23655779
cluster_1	chr3	23606519	23615752	chr3	23635779	23645779
cluster_1	chr3	23606519	23615752	chr3	23645779	23655779
cluster_1	chr3	23615752	23625787	chr3	23645779	23655779
cluster_1	chr3	23665785	23675771	chr3	23695685	23706047
cluster_1	chr3	23335584	23345563	chr3	23445585	23455585
cluster_1	chr3	23345563	23355547	chr3	23375532	23385534
cluster_1	chr3	23345563	23355547	chr3	23395537	23405518
cluster_1	chr3	23345563	23355547	chr3	23405518	23415526
cluster_1	chr3	23345563	23355547	chr3	23415526	23425576
cluster_1	chr3	23345563	23355547	chr3	23425576	23435585
cluster_1	chr3	23345563	23355547	chr3	23435585	23445585
cluster_1	chr3	23345563	23355547	chr3	23445585	23455585
cluster_1	chr3	23345563	23355547	chr3	23455585	23465585
cluster_1	chr3	23345563	23355547	chr3	23485587	23495600
cluster_1	chr3	23345563	23355547	chr3	23645669	23655668
cluster_1	chr3	23355547	23365545	chr3	23415526	23425576
cluster_1	chr3	23355547	23365545	chr3	23445585	23455585
cluster_1	chr3	23355547	23365545	chr3	23455585	23465585
cluster_1	chr3	23355547	23365545	chr3	23605613	23615615
cluster_1	chr3	23355547	23365545	chr3	23645669	23655668
cluster_1	chr3	23365545	23375532	chr3	23445585	23455585
cluster_1	chr3	23375532	23385534	chr3	23405518	23415526
cluster_1	chr3	23375532	23385534	chr3	23415526	23425576
cluster_1	chr3	23375532	23385534	chr3	23425576	23435585
cluster_1	chr3	23375532	23385534	chr3	23445585	23455585
cluster_1	chr3	23385534	23395537	chr3	23415526	23425576
cluster_1	chr3	23405518	23415526	chr3	23435585	23445585
cluster_1	chr3	23415526	23425576	chr3	23445585	23455585
cluster_1	chr3	23425576	23435585	chr3	23515603	23525603
cluster_1	chr3	23445585	23455585	chr3	23505601	23515603
cluster_1	chr3	23445585	23455585	chr3	23515603	23525603
cluster_1	chr3	23445585	23455585	chr3	23525603	23535603
cluster_1	chr3	23445585	23455585	chr3	23535603	23545595
cluster_1	chr3	23445585	23455585	chr3	23645669	23655668
cluster_1	chr3	23455585	23465585	chr3	23515603	23525603
cluster_1	chr3	23455585	23465585	chr3	23645669	23655668
cluster_1	chr3	23465585	23475585	chr3	23645669	23655668
cluster_1	chr3	23475585	23485587	chr3	23645669	23655668
cluster_1	chr3	23485587	23495600	chr3	23515603	23525603
cluster_1	chr3	23515603	23525603	chr3	23645669	23655668
cluster_1	chr3	23515603	23525603	chr3	23655668	23665689
cluster_1	chr3	23515603	23525603	chr3	23675665	23685558
cluster_1	chr3	23525603	23535603	chr3	23615615	23625646
cluster_1	chr3	23525603	23535603	chr3	23635669	23645669
cluster_1	chr3	23525603	23535603	chr3	23645669	23655668
cluster_1	chr3	23525603	23535603	chr3	23655668	23665689
cluster_1	chr3	23525603	23535603	chr3	23665689	23675665
cluster_1	chr3	23525603	23535603	chr3	23675665	23685558
cluster_1	chr3	23535603	23545595	chr3	23605613	23615615
cluster_1	chr3	23535603	23545595	chr3	23635669	23645669
cluster_1	chr3	23535603	23545595	chr3	23645669	23655668
cluster_1	chr3	23535603	23545595	chr3	23655668	23665689
cluster_1	chr3	23535603	23545595	chr3	23665689	23675665
cluster_1	chr3	23545595	23555593	chr3	23575600	23585611
cluster_1	chr3	23545595	23555593	chr3	23595610	23605613
cluster_1	chr3	23545595	23555593	chr3	23605613	23615615
cluster_1	chr3	23545595	23555593	chr3	23625646	23635669
cluster_1	chr3	23545595	23555593	chr3	23635669	23645669
cluster_1	chr3	23545595	23555593	chr3	23645669	23655668
cluster_1	chr3	23545595	23555593	chr3	23655668	23665689
cluster_1	chr3	23545595	23555593	chr3	23665689	23675665
cluster_1	chr3	23555593	23565592	chr3	23585611	23595610
cluster_1	chr3	23555593	23565592	chr3	23605613	23615615
cluster_1	chr3	23555593	23565592	chr3	23635669	23645669
cluster_1	chr3	23555593	23565592	chr3	23645669	23655668
cluster_1	chr3	23555593	23565592	chr3	23655668	23665689
cluster_1	chr3	23565592	23575600	chr3	23595610	23605613
cluster_1	chr3	23565592	23575600	chr3	23625646	23635669
cluster_1	chr3	23565592	23575600	chr3	23635669	23645669
cluster_1	chr3	23565592	23575600	chr3	23645669	23655668
cluster_1	chr3	23575600	23585611	chr3	23645669	23655668
cluster_1	chr3	23575600	23585611	chr3	23655668	23665689
cluster_1	chr3	23585611	23595610	chr3	23635669	23645669
cluster_1	chr3	23585611	23595610	chr3	23645669	23655668
cluster_1	chr3	23595610	23605613	chr3	23625646	23635669
cluster_1	chr3	23595610	23605613	chr3	23645669	23655668
cluster_1	chr3	23605613	23615615	chr3	23635669	23645669
cluster_1	chr3	23605613	23615615	chr3	23645669	23655668
cluster_1	chr3	23615615	23625646	chr3	23645669	23655668
cluster_1	chr3	23340043	23350062	chr3	23370072	23380061
cluster_1	chr3	23340043	23350062	chr3	23410041	23420225
cluster_1	chr3	23340043	23350062	chr3	23440231	23450108
cluster_1	chr3	23340043	23350062	chr3	23660106	23670103
cluster_1	chr3	23350062	23360070	chr3	23380061	23390056
cluster_1	chr3	23350062	23360070	chr3	23410041	23420225
cluster_1	chr3	23350062	23360070	chr3	23420225	23430236
cluster_1	chr3	23350062	23360070	chr3	23430236	23440231
cluster_1	chr3	23350062	23360070	chr3	23440231	23450108
cluster_1	chr3	23350062	23360070	chr3	23450108	23460107
cluster_1	chr3	23350062	23360070	chr3	23460107	23470107
cluster_1	chr3	23350062	23360070	chr3	23480107	23490109
cluster_1	chr3	23350062	23360070	chr3	23520101	23530103
cluster_1	chr3	23350062	23360070	chr3	23530103	23540103
cluster_1	chr3	23350062	23360070	chr3	23600103	23610104
cluster_1	chr3	23350062	23360070	chr3	23640105	23650105
cluster_1	chr3	23350062	23360070	chr3	23650105	23660106
cluster_1	chr3	23360070	23370072	chr3	23420225	23430236
cluster_1	chr3	23360070	23370072	chr3	23460107	23470107
cluster_1	chr3	23360070	23370072	chr3	23600103	23610104
cluster_1	chr3	23360070	23370072	chr3	23620105	23630105
cluster_1	chr3	23360070	23370072	chr3	23640105	23650105
cluster_1	chr3	23360070	23370072	chr3	23650105	23660106
cluster_1	chr3	23370072	23380061	chr3	23400059	23410041
cluster_1	chr3	23370072	23380061	chr3	23410041	23420225
cluster_1	chr3	23370072	23380061	chr3	23420225	23430236
cluster_1	chr3	23370072	23380061	chr3	23440231	23450108
cluster_1	chr3	23370072	23380061	chr3	23640105	23650105
cluster_1	chr3	23370072	23380061	chr3	23650105	23660106
cluster_1	chr3	23380061	23390056	chr3	23410041	23420225
cluster_1	chr3	23380061	23390056	chr3	23420225	23430236
cluster_1	chr3	23380061	23390056	chr3	23440231	23450108
cluster_1	chr3	23380061	23390056	chr3	23520101	23530103
cluster_1	chr3	23430236	23440231	chr3	23520101	23530103
cluster_1	chr3	23440231	23450108	chr3	23650105	23660106
cluster_1	chr3	23450108	23460107	chr3	23480107	23490109
cluster_1	chr3	23450108	23460107	chr3	23490109	23500106
cluster_1	chr3	23450108	23460107	chr3	23500106	23510111
cluster_1	chr3	23450108	23460107	chr3	23510111	23520101
cluster_1	chr3	23450108	23460107	chr3	23520101	23530103
cluster_1	chr3	23450108	23460107	chr3	23650105	23660106
cluster_1	chr3	23460107	23470107	chr3	23490109	23500106
cluster_1	chr3	23460107	23470107	chr3	23510111	23520101
cluster_1	chr3	23460107	23470107	chr3	23520101	23530103
cluster_1	chr3	23460107	23470107	chr3	23640105	23650105
cluster_1	chr3	23460107	23470107	chr3	23650105	23660106
cluster_1	chr3	23460107	23470107	chr3	23660106	23670103
cluster_1	chr3	23470107	23480107	chr3	23650105	23660106
cluster_1	chr3	23480107	23490109	chr3	23510111	23520101
cluster_1	chr3	23480107	23490109	chr3	23650105	23660106
cluster_1	chr3	23490109	23500106	chr3	23520101	23530103
cluster_1	chr3	23520101	23530103	chr3	23640105	23650105
cluster_1	chr3	23520101	23530103	chr3	23650105	23660106
cluster_1	chr3	23520101	23530103	chr3	23660106	23670103
cluster_1	chr3	23520101	23530103	chr3	23670103	23680101
cluster_1	chr3	23530103	23540103	chr3	23590107	23600103
cluster_1	chr3	23530103	23540103	chr3	23600103	23610104
cluster_1	chr3	23530103	23540103	chr3	23610104	23620105
cluster_1	chr3	23530103	23540103	chr3	23620105	23630105
cluster_1	chr3	23530103	23540103	chr3	23630105	23640105
cluster_1	chr3	23530103	23540103	chr3	23640105	23650105
cluster_1	chr3	23530103	23540103	chr3	23650105	23660106
cluster_1	chr3	23530103	23540103	chr3	23660106	23670103
cluster_1	chr3	23530103	23540103	chr3	23670103	23680101
cluster_1	chr3	23540103	23550090	chr3	23590107	23600103
cluster_1	chr3	23540103	23550090	chr3	23600103	23610104
cluster_1	chr3	23540103	23550090	chr3	23610104	23620105
cluster_1	chr3	23540103	23550090	chr3	23620105	23630105
cluster_1	chr3	23540103	23550090	chr3	23630105	23640105
cluster_1	chr3	23540103	23550090	chr3	23640105	23650105
cluster_1	chr3	23540103	23550090	chr3	23650105	23660106
cluster_1	chr3	23540103	23550090	chr3	23660106	23670103
cluster_1	chr3	23550090	23560095	chr3	23580112	23590107
cluster_1	chr3	23550090	23560095	chr3	23590107	23600103
cluster_1	chr3	23550090	23560095	chr3	23600103	23610104
cluster_1	chr3	23550090	23560095	chr3	23620105	23630105
cluster_1	chr3	23550090	23560095	chr3	23630105	23640105
cluster_1	chr3	23550090	23560095	chr3	23640105	23650105
cluster_1	chr3	23550090	23560095	chr3	23650105	23660106
cluster_1	chr3	23550090	23560095	chr3	23660106	23670103
cluster_1	chr3	23550090	23560095	chr3	23670103	23680101
cluster_1	chr3	23560095	23570117	chr3	23590107	23600103
cluster_1	chr3	23560095	23570117	chr3	23600103	23610104
cluster_1	chr3	23560095	23570117	chr3	23610104	23620105
cluster_1	chr3	23560095	23570117	chr3	23620105	23630105
cluster_1	chr3	23560095	23570117	chr3	23640105	23650105
cluster_1	chr3	23560095	23570117	chr3	23650105	23660106
cluster_1	chr3	23560095	23570117	chr3	23660106	23670103
cluster_1	chr3	23570117	23580112	chr3	23600103	23610104
cluster_1	chr3	23570117	23580112	chr3	23640105	23650105
cluster_1	chr3	23570117	23580112	chr3	23650105	23660106
cluster_1	chr3	23580112	23590107	chr3	23640105	23650105
cluster_1	chr3	23580112	23590107	chr3	23650105	23660106
cluster_1	chr3	23590107	23600103	chr3	23640105	23650105
cluster_1	chr3	23590107	23600103	chr3	23650105	23660106
cluster_1	chr3	23600103	23610104	chr3	23630105	23640105
cluster_1	chr3	23600103	23610104	chr3	23640105	23650105
cluster_1	chr3	23600103	23610104	chr3	23650105	23660106
cluster_1	chr3	23610104	23620105	chr3	23640105	23650105
cluster_1	chr3	23610104	23620105	chr3	23650105	23660106
cluster_1	chr3	23620105	23630105	chr3	23650105	23660106
cluster_1	chr3	23346657	23356638	chr3	23376600	23386592
cluster_1	chr3	23346657	23356638	chr3	23386592	23396596
cluster_1	chr3	23346657	23356638	chr3	23406288	23416350
cluster_1	chr3	23346657	23356638	chr3	23416350	23426358
cluster_1	chr3	23346657	23356638	chr3	23426358	23436367
cluster_1	chr3	23346657	23356638	chr3	23436367	23446367
cluster_1	chr3	23346657	23356638	chr3	23446367	23456364
cluster_1	chr3	23346657	23356638	chr3	23456364	23466364
cluster_1	chr3	23346657	23356638	chr3	23646301	23656301
cluster_1	chr3	23356638	23366636	chr3	23446367	23456364
cluster_1	chr3	23356638	23366636	chr3	23476364	23486366
cluster_1	chr3	23356638	23366636	chr3	23646301	23656301
cluster_1	chr3	23366636	23376600	chr3	23436367	23446367
cluster_1	chr3	23366636	23376600	chr3	23446367	23456364
cluster_1	chr3	23376600	23386592	chr3	23406288	23416350
cluster_1	chr3	23376600	23386592	chr3	23416350	23426358
cluster_1	chr3	23376600	23386592	chr3	23436367	23446367
cluster_1	chr3	23376600	23386592	chr3	23446367	23456364
cluster_1	chr3	23436367	23446367	chr3	23516374	23526357
cluster_1	chr3	23446367	23456364	chr3	23476364	23486366
cluster_1	chr3	23446367	23456364	chr3	23496380	23506375
cluster_1	chr3	23446367	23456364	chr3	23506375	23516374
cluster_1	chr3	23446367	23456364	chr3	23516374	23526357
cluster_1	chr3	23446367	23456364	chr3	23526357	23536357
cluster_1	chr3	23446367	23456364	chr3	23646301	23656301
cluster_1	chr3	23446367	23456364	chr3	23656301	23666328
cluster_1	chr3	23456364	23466364	chr3	23486366	23496380
cluster_1	chr3	23456364	23466364	chr3	23516374	23526357
cluster_1	chr3	23456364	23466364	chr3	23526357	23536357
cluster_1	chr3	23456364	23466364	chr3	23646301	23656301
cluster_1	chr3	23486366	23496380	chr3	23516374	23526357
cluster_1	chr3	23516374	23526357	chr3	23646301	23656301
cluster_1	chr3	23516374	23526357	chr3	23666328	23676303
cluster_1	chr3	23526357	23536357	chr3	23636303	23646301
cluster_1	chr3	23526357	23536357	chr3	23646301	23656301
cluster_1	chr3	23526357	23536357	chr3	23656301	23666328
cluster_1	chr3	23526357	23536357	chr3	23666328	23676303
cluster_1	chr3	23536357	23546335	chr3	23636303	23646301
cluster_1	chr3	23536357	23546335	chr3	23646301	23656301
cluster_1	chr3	23536357	23546335	chr3	23656301	23666328
cluster_1	chr3	23536357	23546335	chr3	23666328	23676303
cluster_1	chr3	23536357	23546335	chr3	23676303	23686311
cluster_1	chr3	23546335	23556331	chr3	23636303	23646301
cluster_1	chr3	23546335	23556331	chr3	23646301	23656301
cluster_1	chr3	23546335	23556331	chr3	23656301	23666328
cluster_1	chr3	23556331	23566336	chr3	23586319	23596318
cluster_1	chr3	23556331	23566336	chr3	23636303	23646301
cluster_1	chr3	23556331	23566336	chr3	23646301	23656301
cluster_1	chr3	23556331	23566336	chr3	23656301	23666328
cluster_1	chr3	23566336	23576336	chr3	23596318	23606322
cluster_1	chr3	23566336	23576336	chr3	23636303	23646301
cluster_1	chr3	23566336	23576336	chr3	23646301	23656301
cluster_1	chr3	23566336	23576336	chr3	23656301	23666328
cluster_1	chr3	23576336	23586319	chr3	23646301	23656301
cluster_1	chr3	23586319	23596318	chr3	23646301	23656301
cluster_1	chr3	23596318	23606322	chr3	23646301	23656301
cluster_1	chr3	23606322	23616280	chr3	23636303	23646301
cluster_1	chr3	23606322	23616280	chr3	23646301	23656301
cluster_1	chr3	23616280	23626315	chr3	23646301	23656301
cluster_1	chr3	23348092	23358062	chr3	23378064	23388053
cluster_1	chr3	23348092	23358062	chr3	23418126	23428120
cluster_1	chr3	23348092	23358062	chr3	23428120	23438125
cluster_1	chr3	23348092	23358062	chr3	23438125	23448125
cluster_1	chr3	23348092	23358062	chr3	23448125	23458125
cluster_1	chr3	23348092	23358062	chr3	23478124	23488158
cluster_1	chr3	23348092	23358062	chr3	23488158	23498154
cluster_1	chr3	23348092	23358062	chr3	23638178	23648190
cluster_1	chr3	23348092	23358062	chr3	23648190	23658191
cluster_1	chr3	23358062	23368063	chr3	23638178	23648190
cluster_1	chr3	23358062	23368063	chr3	23648190	23658191
cluster_1	chr3	23368063	23378064	chr3	23438125	23448125
cluster_1	chr3	23368063	23378064	chr3	23448125	23458125
cluster_1	chr3	23378064	23388053	chr3	23408070	23418126
cluster_1	chr3	23378064	23388053	chr3	23458125	23468125
cluster_1	chr3	23448125	23458125	chr3	23508149	23518148
cluster_1	chr3	23448125	23458125	chr3	23518148	23528148
cluster_1	chr3	23448125	23458125	chr3	23528148	23538152
cluster_1	chr3	23458125	23468125	chr3	23488158	23498154
cluster_1	chr3	23458125	23468125	chr3	23518148	23528148
cluster_1	chr3	23458125	23468125	chr3	23648190	23658191
cluster_1	chr3	23458125	23468125	chr3	23658191	23668217
cluster_1	chr3	23478124	23488158	chr3	23508149	23518148
cluster_1	chr3	23478124	23488158	chr3	23648190	23658191
cluster_1	chr3	23488158	23498154	chr3	23518148	23528148
cluster_1	chr3	23508149	23518148	chr3	23658191	23668217
cluster_1	chr3	23518148	23528148	chr3	23648190	23658191
cluster_1	chr3	23518148	23528148	chr3	23658191	23668217
cluster_1	chr3	23528148	23538152	chr3	23608148	23618149
cluster_1	chr3	23528148	23538152	chr3	23618149	23628178
cluster_1	chr3	23528148	23538152	chr3	23628178	23638178
cluster_1	chr3	23528148	23538152	chr3	23638178	23648190
cluster_1	chr3	23528148	23538152	chr3	23648190	23658191
cluster_1	chr3	23528148	23538152	chr3	23658191	23668217
cluster_1	chr3	23528148	23538152	chr3	23668217	23678072
cluster_1	chr3	23538152	23548117	chr3	23638178	23648190
cluster_1	chr3	23538152	23548117	chr3	23648190	23658191
cluster_1	chr3	23538152	23548117	chr3	23658191	23668217
cluster_1	chr3	23548117	23558115	chr3	23578130	23588146
cluster_1	chr3	23548117	23558115	chr3	23588146	23598143
cluster_1	chr3	23548117	23558115	chr3	23598143	23608148
cluster_1	chr3	23548117	23558115	chr3	23618149	23628178
cluster_1	chr3	23548117	23558115	chr3	23638178	23648190
cluster_1	chr3	23548117	23558115	chr3	23648190	23658191
cluster_1	chr3	23548117	23558115	chr3	23658191	23668217
cluster_1	chr3	23558115	23568126	chr3	23638178	23648190
cluster_1	chr3	23558115	23568126	chr3	23648190	23658191
cluster_1	chr3	23568126	23578130	chr3	23598143	23608148
cluster_1	chr3	23568126	23578130	chr3	23638178	23648190
cluster_1	chr3	23568126	23578130	chr3	23648190	23658191
cluster_1	chr3	23568126	23578130	chr3	23658191	23668217
cluster_1	chr3	23578130	23588146	chr3	23638178	23648190
cluster_1	chr3	23578130	23588146	chr3	23648190	23658191
cluster_1	chr3	23588146	23598143	chr3	23638178	23648190
cluster_1	chr3	23588146	23598143	chr3	23648190	23658191
cluster_1	chr3	23598143	23608148	chr3	23638178	23648190
cluster_1	chr3	23598143	23608148	chr3	23648190	23658191
cluster_1	chr3	23608148	23618149	chr3	23638178	23648190
cluster_1	chr3	23608148	23618149	chr3	23648190	23658191
cluster_1	chr3	23618149	23628178	chr3	23648190	23658191
cluster_1	chr3	23338079	23348051	chr3	23408027	23418091
cluster_1	chr3	23338079	23348051	chr3	23438099	23448097
cluster_1	chr3	23338079	23348051	chr3	23448097	23458096
cluster_1	chr3	23338079	23348051	chr3	23458096	23468096
cluster_1	chr3	23338079	23348051	chr3	23518068	23528068
cluster_1	chr3	23338079	23348051	chr3	23528068	23538062
cluster_1	chr3	23338079	23348051	chr3	23648331	23658331
cluster_1	chr3	23348051	23358019	chr3	23378011	23388011
cluster_1	chr3	23348051	23358019	chr3	23398015	23408027
cluster_1	chr3	23348051	23358019	chr3	23408027	23418091
cluster_1	chr3	23348051	23358019	chr3	23418091	23428086
cluster_1	chr3	23348051	23358019	chr3	23428086	23438099
cluster_1	chr3	23348051	23358019	chr3	23438099	23448097
cluster_1	chr3	23348051	23358019	chr3	23448097	23458096
cluster_1	chr3	23348051	23358019	chr3	23458096	23468096
cluster_1	chr3	23348051	23358019	chr3	23468096	23478096
cluster_1	chr3	23348051	23358019	chr3	23478096	23488098
cluster_1	chr3	23348051	23358019	chr3	23488098	23498111
cluster_1	chr3	23348051	23358019	chr3	23498111	23508073
cluster_1	chr3	23348051	23358019	chr3	23518068	23528068
cluster_1	chr3	23348051	23358019	chr3	23528068	23538062
cluster_1	chr3	23348051	23358019	chr3	23608347	23618305
cluster_1	chr3	23348051	23358019	chr3	23638317	23648331
cluster_1	chr3	23348051	23358019	chr3	23648331	23658331
cluster_1	chr3	23348051	23358019	chr3	23658331	23668332
cluster_1	chr3	23358019	23368021	chr3	23408027	23418091
cluster_1	chr3	23358019	23368021	chr3	23418091	23428086
cluster_1	chr3	23358019	23368021	chr3	23438099	23448097
cluster_1	chr3	23358019	23368021	chr3	23448097	23458096
cluster_1	chr3	23358019	23368021	chr3	23458096	23468096
cluster_1	chr3	23358019	23368021	chr3	23478096	23488098
cluster_1	chr3	23358019	23368021	chr3	23518068	23528068
cluster_1	chr3	23358019	23368021	chr3	23598357	23608347
cluster_1	chr3	23358019	23368021	chr3	23618305	23628317
cluster_1	chr3	23358019	23368021	chr3	23638317	23648331
cluster_1	chr3	23358019	23368021	chr3	23648331	23658331
cluster_1	chr3	23358019	23368021	chr3	23658331	23668332
cluster_1	chr3	23368021	23378011	chr3	23398015	23408027
cluster_1	chr3	23368021	23378011	chr3	23418091	23428086
cluster_1	chr3	23368021	23378011	chr3	23428086	23438099
cluster_1	chr3	23368021	23378011	chr3	23438099	23448097
cluster_1	chr3	23368021	23378011	chr3	23448097	23458096
cluster_1	chr3	23368021	23378011	chr3	23458096	23468096
cluster_1	chr3	23368021	23378011	chr3	23518068	23528068
cluster_1	chr3	23368021	23378011	chr3	23638317	23648331
cluster_1	chr3	23368021	23378011	chr3	23648331	23658331
cluster_1	chr3	23368021	23378011	chr3	23658331	23668332
cluster_1	chr3	23378011	23388011	chr3	23408027	23418091
cluster_1	chr3	23378011	23388011	chr3	23418091	23428086
cluster_1	chr3	23378011	23388011	chr3	23438099	23448097
cluster_1	chr3	23378011	23388011	chr3	23448097	23458096
cluster_1	chr3	23378011	23388011	chr3	23648331	23658331
cluster_1	chr3	23388011	23398015	chr3	23418091	23428086
cluster_1	chr3	23388011	23398015	chr3	23648331	23658331
cluster_1	chr3	23408027	23418091	chr3	23438099	23448097
cluster_1	chr3	23408027	23418091	chr3	23518068	23528068
cluster_1	chr3	23418091	23428086	chr3	23448097	23458096
cluster_1	chr3	23418091	23428086	chr3	23648331	23658331
cluster_1	chr3	23438099	23448097	chr3	23508073	23518068
cluster_1	chr3	23438099	23448097	chr3	23518068	23528068
cluster_1	chr3	23438099	23448097	chr3	23648331	23658331
cluster_1	chr3	23448097	23458096	chr3	23478096	23488098
cluster_1	chr3	23448097	23458096	chr3	23488098	23498111
cluster_1	chr3	23448097	23458096	chr3	23498111	23508073
cluster_1	chr3	23448097	23458096	chr3	23508073	23518068
cluster_1	chr3	23448097	23458096	chr3	23518068	23528068
cluster_1	chr3	23448097	23458096	chr3	23528068	23538062
cluster_1	chr3	23448097	23458096	chr3	23648331	23658331
cluster_1	chr3	23448097	23458096	chr3	23658331	23668332
cluster_1	chr3	23458096	23468096	chr3	23488098	23498111
cluster_1	chr3	23458096	23468096	chr3	23508073	23518068
cluster_1	chr3	23458096	23468096	chr3	23518068	23528068
cluster_1	chr3	23458096	23468096	chr3	23528068	23538062
cluster_1	chr3	23458096	23468096	chr3	23638317	23648331
cluster_1	chr3	23458096	23468096	chr3	23648331	23658331
cluster_1	chr3	23458096	23468096	chr3	23658331	23668332
cluster_1	chr3	23468096	23478096	chr3	23498111	23508073
cluster_1	chr3	23478096	23488098	chr3	23508073	23518068
cluster_1	chr3	23478096	23488098	chr3	23628317	23638317
cluster_1	chr3	23478096	23488098	chr3	23638317	23648331
cluster_1	chr3	23478096	23488098	chr3	23648331	23658331
cluster_1	chr3	23488098	23498111	chr3	23518068	23528068
cluster_1	chr3	23508073	23518068	chr3	23648331	23658331
cluster_1	chr3	23508073	23518068	chr3	23658331	23668332
cluster_1	chr3	23508073	23518068	chr3	23668332	23678227
cluster_1	chr3	23518068	23528068	chr3	23638317	23648331
cluster_1	chr3	23518068	23528068	chr3	23648331	23658331
cluster_1	chr3	23518068	23528068	chr3	23658331	23668332
cluster_1	chr3	23518068	23528068	chr3	23668332	23678227
cluster_1	chr3	23528068	23538062	chr3	23558339	23568353
cluster_1	chr3	23528068	23538062	chr3	23598357	23608347
cluster_1	chr3	23528068	23538062	chr3	23608347	23618305
cluster_1	chr3	23528068	23538062	chr3	23618305	23628317
cluster_1	chr3	23528068	23538062	chr3	23628317	23638317
cluster_1	chr3	23528068	23538062	chr3	23638317	23648331
cluster_1	chr3	23528068	23538062	chr3	23648331	23658331
cluster_1	chr3	23528068	23538062	chr3	23658331	23668332
cluster_1	chr3	23528068	23538062	chr3	23668332	23678227
cluster_1	chr3	23528068	23538062	chr3	23678227	23688220
cluster_1	chr3	23528068	23538062	chr3	23688220	23698219
cluster_1	chr3	23528068	23538062	chr3	23698219	23708213
cluster_1	chr3	23538062	23548333	chr3	23568353	23578352
cluster_1	chr3	23538062	23548333	chr3	23588360	23598357
cluster_1	chr3	23538062	23548333	chr3	23598357	23608347
cluster_1	chr3	23538062	23548333	chr3	23608347	23618305
cluster_1	chr3	23538062	23548333	chr3	23618305	23628317
cluster_1	chr3	23538062	23548333	chr3	23628317	23638317
cluster_1	chr3	23538062	23548333	chr3	23638317	23648331
cluster_1	chr3	23538062	23548333	chr3	23648331	23658331
cluster_1	chr3	23538062	23548333	chr3	23658331	23668332
cluster_1	chr3	23538062	23548333	chr3	23668332	23678227
cluster_1	chr3	23538062	23548333	chr3	23688220	23698219
cluster_1	chr3	23548333	23558339	chr3	23578352	23588360
cluster_1	chr3	23548333	23558339	chr3	23588360	23598357
cluster_1	chr3	23548333	23558339	chr3	23598357	23608347
cluster_1	chr3	23548333	23558339	chr3	23608347	23618305
cluster_1	chr3	23548333	23558339	chr3	23618305	23628317
cluster_1	chr3	23548333	23558339	chr3	23628317	23638317
cluster_1	chr3	23548333	23558339	chr3	23638317	23648331
cluster_1	chr3	23548333	23558339	chr3	23648331	23658331
cluster_1	chr3	23548333	23558339	chr3	23658331	23668332
cluster_1	chr3	23548333	23558339	chr3	23668332	23678227
cluster_1	chr3	23548333	23558339	chr3	23678227	23688220
cluster_1	chr3	23558339	23568353	chr3	23588360	23598357
cluster_1	chr3	23558339	23568353	chr3	23598357	23608347
cluster_1	chr3	23558339	23568353	chr3	23608347	23618305
cluster_1	chr3	23558339	23568353	chr3	23618305	23628317
cluster_1	chr3	23558339	23568353	chr3	23628317	23638317
cluster_1	chr3	23558339	23568353	chr3	23638317	23648331
cluster_1	chr3	23558339	23568353	chr3	23648331	23658331
cluster_1	chr3	23558339	23568353	chr3	23658331	23668332
cluster_1	chr3	23568353	23578352	chr3	23598357	23608347
cluster_1	chr3	23568353	23578352	chr3	23618305	23628317
cluster_1	chr3	23568353	23578352	chr3	23638317	23648331
cluster_1	chr3	23568353	23578352	chr3	23648331	23658331
cluster_1	chr3	23568353	23578352	chr3	23658331	23668332
cluster_1	chr3	23578352	23588360	chr3	23608347	23618305
cluster_1	chr3	23578352	23588360	chr3	23638317	23648331
cluster_1	chr3	23578352	23588360	chr3	23648331	23658331
cluster_1	chr3	23578352	23588360	chr3	23658331	23668332
cluster_1	chr3	23588360	23598357	chr3	23638317	23648331
cluster_1	chr3	23588360	23598357	chr3	23648331	23658331
cluster_1	chr3	23598357	23608347	chr3	23628317	23638317
cluster_1	chr3	23598357	23608347	chr3	23638317	23648331
cluster_1	chr3	23598357	23608347	chr3	23648331	23658331
cluster_1	chr3	23598357	23608347	chr3	23658331	23668332
cluster_1	chr3	23608347	23618305	chr3	23638317	23648331
cluster_1	chr3	23608347	23618305	chr3	23648331	23658331
cluster_1	chr3	23618305	23628317	chr3	23648331	23658331
cluster_1	chr3	23338467	23348434	chr3	23368390	23378379
cluster_1	chr3	23338467	23348434	chr3	23378379	23388372
cluster_1	chr3	23338467	23348434	chr3	23408388	23418452
cluster_1	chr3	23338467	23348434	chr3	23418452	23428453
cluster_1	chr3	23338467	23348434	chr3	23428453	23438458
cluster_1	chr3	23338467	23348434	chr3	23438458	23448458
cluster_1	chr3	23338467	23348434	chr3	23448458	23458458
cluster_1	chr3	23338467	23348434	chr3	23647950	23657950
cluster_1	chr3	23348434	23358414	chr3	23378379	23388372
cluster_1	chr3	23348434	23358414	chr3	23388372	23398377
cluster_1	chr3	23348434	23358414	chr3	23398377	23408388
cluster_1	chr3	23348434	23358414	chr3	23408388	23418452
cluster_1	chr3	23348434	23358414	chr3	23418452	23428453
cluster_1	chr3	23348434	23358414	chr3	23428453	23438458
cluster_1	chr3	23348434	23358414	chr3	23438458	23448458
cluster_1	chr3	23348434	23358414	chr3	23448458	23458458
cluster_1	chr3	23348434	23358414	chr3	23458458	23468458
cluster_1	chr3	23348434	23358414	chr3	23468458	23478458
cluster_1	chr3	23348434	23358414	chr3	23478458	23488460
cluster_1	chr3	23348434	23358414	chr3	23488460	23498470
cluster_1	chr3	23348434	23358414	chr3	23518466	23528466
cluster_1	chr3	23348434	23358414	chr3	23528466	23538470
cluster_1	chr3	23348434	23358414	chr3	23637952	23647950
cluster_1	chr3	23348434	23358414	chr3	23647950	23657950
cluster_1	chr3	23348434	23358414	chr3	23657950	23667989
cluster_1	chr3	23358414	23368390	chr3	23438458	23448458
cluster_1	chr3	23358414	23368390	chr3	23448458	23458458
cluster_1	chr3	23358414	23368390	chr3	23458458	23468458
cluster_1	chr3	23358414	23368390	chr3	23468458	23478458
cluster_1	chr3	23358414	23368390	chr3	23478458	23488460
cluster_1	chr3	23358414	23368390	chr3	23518466	23528466
cluster_1	chr3	23358414	23368390	chr3	23538470	23548709
cluster_1	chr3	23358414	23368390	chr3	23598705	23608714
cluster_1	chr3	23358414	23368390	chr3	23608714	23617917
cluster_1	chr3	23358414	23368390	chr3	23617917	23627952
cluster_1	chr3	23358414	23368390	chr3	23627952	23637952
cluster_1	chr3	23358414	23368390	chr3	23637952	23647950
cluster_1	chr3	23358414	23368390	chr3	23647950	23657950
cluster_1	chr3	23368390	23378379	chr3	23398377	23408388
cluster_1	chr3	23368390	23378379	chr3	23408388	23418452
cluster_1	chr3	23368390	23378379	chr3	23438458	23448458
cluster_1	chr3	23368390	23378379	chr3	23448458	23458458
cluster_1	chr3	23368390	23378379	chr3	23478458	23488460
cluster_1	chr3	23368390	23378379	chr3	23508466	23518466
cluster_1	chr3	23368390	23378379	chr3	23518466	23528466
cluster_1	chr3	23368390	23378379	chr3	23637952	23647950
cluster_1	chr3	23368390	23378379	chr3	23657950	23667989
cluster_1	chr3	23378379	23388372	chr3	23408388	23418452
cluster_1	chr3	23378379	23388372	chr3	23418452	23428453
cluster_1	chr3	23378379	23388372	chr3	23428453	23438458
cluster_1	chr3	23378379	23388372	chr3	23438458	23448458
cluster_1	chr3	23378379	23388372	chr3	23448458	23458458
cluster_1	chr3	23378379	23388372	chr3	23458458	23468458
cluster_1	chr3	23378379	23388372	chr3	23478458	23488460
cluster_1	chr3	23378379	23388372	chr3	23488460	23498470
cluster_1	chr3	23378379	23388372	chr3	23518466	23528466
cluster_1	chr3	23378379	23388372	chr3	23637952	23647950
cluster_1	chr3	23378379	23388372	chr3	23647950	23657950
cluster_1	chr3	23398377	23408388	chr3	23428453	23438458
cluster_1	chr3	23398377	23408388	chr3	23518466	23528466
cluster_1	chr3	23408388	23418452	chr3	23438458	23448458
cluster_1	chr3	23428453	23438458	chr3	23657950	23667989
cluster_1	chr3	23438458	23448458	chr3	23647950	23657950
cluster_1	chr3	23448458	23458458	chr3	23478458	23488460
cluster_1	chr3	23448458	23458458	chr3	23488460	23498470
cluster_1	chr3	23448458	23458458	chr3	23498470	23508466
cluster_1	chr3	23448458	23458458	chr3	23508466	23518466
cluster_1	chr3	23448458	23458458	chr3	23518466	23528466
cluster_1	chr3	23448458	23458458	chr3	23528466	23538470
cluster_1	chr3	23448458	23458458	chr3	23637952	23647950
cluster_1	chr3	23448458	23458458	chr3	23647950	23657950
cluster_1	chr3	23448458	23458458	chr3	23657950	23667989
cluster_1	chr3	23458458	23468458	chr3	23488460	23498470
cluster_1	chr3	23458458	23468458	chr3	23508466	23518466
cluster_1	chr3	23458458	23468458	chr3	23518466	23528466
cluster_1	chr3	23458458	23468458	chr3	23637952	23647950
cluster_1	chr3	23458458	23468458	chr3	23647950	23657950
cluster_1	chr3	23458458	23468458	chr3	23657950	23667989
cluster_1	chr3	23468458	23478458	chr3	23657950	23667989
cluster_1	chr3	23478458	23488460	chr3	23508466	23518466
cluster_1	chr3	23478458	23488460	chr3	23647950	23657950
cluster_1	chr3	23478458	23488460	chr3	23657950	23667989
cluster_1	chr3	23488460	23498470	chr3	23518466	23528466
cluster_1	chr3	23488460	23498470	chr3	23647950	23657950
cluster_1	chr3	23488460	23498470	chr3	23657950	23667989
cluster_1	chr3	23498470	23508466	chr3	23647950	23657950
cluster_1	chr3	23508466	23518466	chr3	23647950	23657950
cluster_1	chr3	23508466	23518466	chr3	23657950	23667989
cluster_1	chr3	23518466	23528466	chr3	23637952	23647950
cluster_1	chr3	23518466	23528466	chr3	23647950	23657950
cluster_1	chr3	23518466	23528466	chr3	23657950	23667989
cluster_1	chr3	23518466	23528466	chr3	23667989	23677957
cluster_1	chr3	23518466	23528466	chr3	23687962	23698320
cluster_1	chr3	23528466	23538470	chr3	23588710	23598705
cluster_1	chr3	23528466	23538470	chr3	23598705	23608714
cluster_1	chr3	23528466	23538470	chr3	23608714	23617917
cluster_1	chr3	23528466	23538470	chr3	23617917	23627952
cluster_1	chr3	23528466	23538470	chr3	23627952	23637952
cluster_1	chr3	23528466	23538470	chr3	23637952	23647950
cluster_1	chr3	23528466	23538470	chr3	23647950	23657950
cluster_1	chr3	23528466	23538470	chr3	23657950	23667989
cluster_1	chr3	23528466	23538470	chr3	23667989	23677957
cluster_1	chr3	23528466	23538470	chr3	23687962	23698320
cluster_1	chr3	23538470	23548709	chr3	23568720	23578715
cluster_1	chr3	23538470	23548709	chr3	23578715	23588710
cluster_1	chr3	23538470	23548709	chr3	23588710	23598705
cluster_1	chr3	23538470	23548709	chr3	23598705	23608714
cluster_1	chr3	23538470	23548709	chr3	23608714	23617917
cluster_1	chr3	23538470	23548709	chr3	23617917	23627952
cluster_1	chr3	23538470	23548709	chr3	23627952	23637952
cluster_1	chr3	23538470	23548709	chr3	23637952	23647950
cluster_1	chr3	23538470	23548709	chr3	23647950	23657950
cluster_1	chr3	23538470	23548709	chr3	23657950	23667989
cluster_1	chr3	23538470	23548709	chr3	23667989	23677957
cluster_1	chr3	23538470	23548709	chr3	23677957	23687962
cluster_1	chr3	23548709	23558713	chr3	23578715	23588710
cluster_1	chr3	23548709	23558713	chr3	23588710	23598705
cluster_1	chr3	23548709	23558713	chr3	23598705	23608714
cluster_1	chr3	23548709	23558713	chr3	23608714	23617917
cluster_1	chr3	23548709	23558713	chr3	23617917	23627952
cluster_1	chr3	23548709	23558713	chr3	23627952	23637952
cluster_1	chr3	23548709	23558713	chr3	23637952	23647950
cluster_1	chr3	23548709	23558713	chr3	23647950	23657950
cluster_1	chr3	23548709	23558713	chr3	23657950	23667989
cluster_1	chr3	23558713	23568720	chr3	23588710	23598705
cluster_1	chr3	23558713	23568720	chr3	23598705	23608714
cluster_1	chr3	23558713	23568720	chr3	23617917	23627952
cluster_1	chr3	23558713	23568720	chr3	23627952	23637952
cluster_1	chr3	23558713	23568720	chr3	23637952	23647950
cluster_1	chr3	23558713	23568720	chr3	23647950	23657950
cluster_1	chr3	23558713	23568720	chr3	23657950	23667989
cluster_1	chr3	23568720	23578715	chr3	23598705	23608714
cluster_1	chr3	23568720	23578715	chr3	23637952	23647950
cluster_1	chr3	23568720	23578715	chr3	23647950	23657950
cluster_1	chr3	23568720	23578715	chr3	23657950	23667989
cluster_1	chr3	23578715	23588710	chr3	23608714	23617917
cluster_1	chr3	23578715	23588710	chr3	23647950	23657950
cluster_1	chr3	23578715	23588710	chr3	23657950	23667989
cluster_1	chr3	23588710	23598705	chr3	23637952	23647950
cluster_1	chr3	23588710	23598705	chr3	23647950	23657950
cluster_1	chr3	23588710	23598705	chr3	23657950	23667989
cluster_1	chr3	23598705	23608714	chr3	23637952	23647950
cluster_1	chr3	23598705	23608714	chr3	23647950	23657950
cluster_1	chr3	23598705	23608714	chr3	23657950	23667989
cluster_1	chr3	23608714	23617917	chr3	23637952	23647950
cluster_1	chr3	23608714	23617917	chr3	23647950	23657950
cluster_1	chr3	23617917	23627952	chr3	23647950	23657950
cluster_1	chr3	23341326	23351305	chr3	23411294	23421362
cluster_1	chr3	23341326	23351305	chr3	23441368	23451368
cluster_1	chr3	23351305	23361280	chr3	23421362	23431370
cluster_1	chr3	23351305	23361280	chr3	23431370	23441368
cluster_1	chr3	23351305	23361280	chr3	23441368	23451368
cluster_1	chr3	23351305	23361280	chr3	23451368	23461366
cluster_1	chr3	23351305	23361280	chr3	23521394	23531394
cluster_1	chr3	23351305	23361280	chr3	23640642	23650640
cluster_1	chr3	23351305	23361280	chr3	23650640	23660646
cluster_1	chr3	23361280	23371279	chr3	23441368	23451368
cluster_1	chr3	23361280	23371279	chr3	23461366	23471366
cluster_1	chr3	23361280	23371279	chr3	23630637	23640642
cluster_1	chr3	23361280	23371279	chr3	23640642	23650640
cluster_1	chr3	23361280	23371279	chr3	23650640	23660646
cluster_1	chr3	23361280	23371279	chr3	23660646	23670649
cluster_1	chr3	23371279	23381280	chr3	23401284	23411294
cluster_1	chr3	23371279	23381280	chr3	23411294	23421362
cluster_1	chr3	23371279	23381280	chr3	23441368	23451368
cluster_1	chr3	23381280	23391280	chr3	23411294	23421362
cluster_1	chr3	23381280	23391280	chr3	23441368	23451368
cluster_1	chr3	23411294	23421362	chr3	23441368	23451368
cluster_1	chr3	23441368	23451368	chr3	23521394	23531394
cluster_1	chr3	23451368	23461366	chr3	23481366	23491382
cluster_1	chr3	23451368	23461366	chr3	23511394	23521394
cluster_1	chr3	23451368	23461366	chr3	23521394	23531394
cluster_1	chr3	23451368	23461366	chr3	23650640	23660646
cluster_1	chr3	23461366	23471366	chr3	23650640	23660646
cluster_1	chr3	23481366	23491382	chr3	23650640	23660646
cluster_1	chr3	23521394	23531394	chr3	23611382	23620613
cluster_1	chr3	23521394	23531394	chr3	23630637	23640642
cluster_1	chr3	23521394	23531394	chr3	23640642	23650640
cluster_1	chr3	23521394	23531394	chr3	23650640	23660646
cluster_1	chr3	23521394	23531394	chr3	23660646	23670649
cluster_1	chr3	23521394	23531394	chr3	23670649	23680530
cluster_1	chr3	23531394	23541394	chr3	23611382	23620613
cluster_1	chr3	23531394	23541394	chr3	23620613	23630637
cluster_1	chr3	23531394	23541394	chr3	23630637	23640642
cluster_1	chr3	23531394	23541394	chr3	23640642	23650640
cluster_1	chr3	23531394	23541394	chr3	23650640	23660646
cluster_1	chr3	23531394	23541394	chr3	23660646	23670649
cluster_1	chr3	23531394	23541394	chr3	23670649	23680530
cluster_1	chr3	23541394	23551387	chr3	23571398	23581400
cluster_1	chr3	23541394	23551387	chr3	23601381	23611382
cluster_1	chr3	23541394	23551387	chr3	23620613	23630637
cluster_1	chr3	23541394	23551387	chr3	23630637	23640642
cluster_1	chr3	23541394	23551387	chr3	23640642	23650640
cluster_1	chr3	23541394	23551387	chr3	23650640	23660646
cluster_1	chr3	23541394	23551387	chr3	23660646	23670649
cluster_1	chr3	23551387	23561392	chr3	23611382	23620613
cluster_1	chr3	23551387	23561392	chr3	23620613	23630637
cluster_1	chr3	23551387	23561392	chr3	23630637	23640642
cluster_1	chr3	23551387	23561392	chr3	23640642	23650640
cluster_1	chr3	23551387	23561392	chr3	23650640	23660646
cluster_1	chr3	23551387	23561392	chr3	23660646	23670649
cluster_1	chr3	23561392	23571398	chr3	23591406	23601381
cluster_1	chr3	23561392	23571398	chr3	23620613	23630637
cluster_1	chr3	23561392	23571398	chr3	23630637	23640642
cluster_1	chr3	23561392	23571398	chr3	23640642	23650640
cluster_1	chr3	23561392	23571398	chr3	23650640	23660646
cluster_1	chr3	23571398	23581400	chr3	23601381	23611382
cluster_1	chr3	23571398	23581400	chr3	23640642	23650640
cluster_1	chr3	23571398	23581400	chr3	23650640	23660646
cluster_1	chr3	23581400	23591406	chr3	23611382	23620613
cluster_1	chr3	23581400	23591406	chr3	23640642	23650640
cluster_1	chr3	23581400	23591406	chr3	23650640	23660646
cluster_1	chr3	23591406	23601381	chr3	23640642	23650640
cluster_1	chr3	23591406	23601381	chr3	23650640	23660646
cluster_1	chr3	23601381	23611382	chr3	23640642	23650640
cluster_1	chr3	23601381	23611382	chr3	23650640	23660646
cluster_1	chr3	23611382	23620613	chr3	23640642	23650640
cluster_1	chr3	23611382	23620613	chr3	23650640	23660646
cluster_1	chr3	23347811	23357796	chr3	23377762	23387762
cluster_1	chr3	23347811	23357796	chr3	23407446	23417617
cluster_1	chr3	23347811	23357796	chr3	23417617	23427597
cluster_1	chr3	23347811	23357796	chr3	23437605	23447491
cluster_1	chr3	23347811	23357796	chr3	23447491	23457504
cluster_1	chr3	23347811	23357796	chr3	23517505	23527505
cluster_1	chr3	23347811	23357796	chr3	23636686	23646686
cluster_1	chr3	23347811	23357796	chr3	23646686	23656684
cluster_1	chr3	23357796	23367797	chr3	23636686	23646686
cluster_1	chr3	23357796	23367797	chr3	23646686	23656684
cluster_1	chr3	23367797	23377762	chr3	23646686	23656684
cluster_1	chr3	23387762	23397765	chr3	23646686	23656684
cluster_1	chr3	23447491	23457504	chr3	23497505	23507505
cluster_1	chr3	23447491	23457504	chr3	23507505	23517505
cluster_1	chr3	23447491	23457504	chr3	23517505	23527505
cluster_1	chr3	23447491	23457504	chr3	23646686	23656684
cluster_1	chr3	23447491	23457504	chr3	23656684	23666678
cluster_1	chr3	23457504	23467497	chr3	23487497	23497505
cluster_1	chr3	23457504	23467497	chr3	23507505	23517505
cluster_1	chr3	23457504	23467497	chr3	23517505	23527505
cluster_1	chr3	23457504	23467497	chr3	23646686	23656684
cluster_1	chr3	23457504	23467497	chr3	23656684	23666678
cluster_1	chr3	23477495	23487497	chr3	23646686	23656684
cluster_1	chr3	23507505	23517505	chr3	23646686	23656684
cluster_1	chr3	23517505	23527505	chr3	23646686	23656684
cluster_1	chr3	23517505	23527505	chr3	23656684	23666678
cluster_1	chr3	23527505	23537505	chr3	23616697	23626692
cluster_1	chr3	23527505	23537505	chr3	23626692	23636686
cluster_1	chr3	23527505	23537505	chr3	23636686	23646686
cluster_1	chr3	23527505	23537505	chr3	23646686	23656684
cluster_1	chr3	23527505	23537505	chr3	23656684	23666678
cluster_1	chr3	23527505	23537505	chr3	23666678	23676653
cluster_1	chr3	23537505	23547498	chr3	23616697	23626692
cluster_1	chr3	23537505	23547498	chr3	23636686	23646686
cluster_1	chr3	23537505	23547498	chr3	23646686	23656684
cluster_1	chr3	23537505	23547498	chr3	23656684	23666678
cluster_1	chr3	23537505	23547498	chr3	23666678	23676653
cluster_1	chr3	23547498	23557498	chr3	23577504	23587495
cluster_1	chr3	23547498	23557498	chr3	23636686	23646686
cluster_1	chr3	23547498	23557498	chr3	23646686	23656684
cluster_1	chr3	23547498	23557498	chr3	23656684	23666678
cluster_1	chr3	23557498	23567498	chr3	23636686	23646686
cluster_1	chr3	23557498	23567498	chr3	23646686	23656684
cluster_1	chr3	23557498	23567498	chr3	23656684	23666678
cluster_1	chr3	23567498	23577504	chr3	23646686	23656684
cluster_1	chr3	23587495	23597494	chr3	23646686	23656684
cluster_1	chr3	23597494	23607502	chr3	23646686	23656684
cluster_1	chr3	23607502	23616697	chr3	23646686	23656684
cluster_1	chr3	23616697	23626692	chr3	23646686	23656684
cluster_1	chr3	23341448	23351447	chr3	23371458	23381433
cluster_1	chr3	23341448	23351447	chr3	23401088	23411192
cluster_1	chr3	23341448	23351447	chr3	23411192	23421253
cluster_1	chr3	23341448	23351447	chr3	23421253	23431257
cluster_1	chr3	23341448	23351447	chr3	23431257	23441256
cluster_1	chr3	23341448	23351447	chr3	23441256	23451258
cluster_1	chr3	23341448	23351447	chr3	23451258	23461255
cluster_1	chr3	23341448	23351447	chr3	23521260	23531261
cluster_1	chr3	23341448	23351447	chr3	23650792	23660803
cluster_1	chr3	23351447	23361457	chr3	23381433	23391430
cluster_1	chr3	23351447	23361457	chr3	23401088	23411192
cluster_1	chr3	23351447	23361457	chr3	23411192	23421253
cluster_1	chr3	23351447	23361457	chr3	23421253	23431257
cluster_1	chr3	23351447	23361457	chr3	23431257	23441256
cluster_1	chr3	23351447	23361457	chr3	23441256	23451258
cluster_1	chr3	23351447	23361457	chr3	23451258	23461255
cluster_1	chr3	23351447	23361457	chr3	23640787	23650792
cluster_1	chr3	23351447	23361457	chr3	23650792	23660803
cluster_1	chr3	23361457	23371458	chr3	23441256	23451258
cluster_1	chr3	23361457	23371458	chr3	23640787	23650792
cluster_1	chr3	23361457	23371458	chr3	23650792	23660803
cluster_1	chr3	23371458	23381433	chr3	23401088	23411192
cluster_1	chr3	23371458	23381433	chr3	23421253	23431257
cluster_1	chr3	23371458	23381433	chr3	23431257	23441256
cluster_1	chr3	23371458	23381433	chr3	23441256	23451258
cluster_1	chr3	23371458	23381433	chr3	23451258	23461255
cluster_1	chr3	23381433	23391430	chr3	23411192	23421253
cluster_1	chr3	23381433	23391430	chr3	23431257	23441256
cluster_1	chr3	23381433	23391430	chr3	23441256	23451258
cluster_1	chr3	23391430	23401088	chr3	23421253	23431257
cluster_1	chr3	23411192	23421253	chr3	23441256	23451258
cluster_1	chr3	23441256	23451258	chr3	23521260	23531261
cluster_1	chr3	23451258	23461255	chr3	23481254	23491270
cluster_1	chr3	23451258	23461255	chr3	23491270	23501281
cluster_1	chr3	23451258	23461255	chr3	23501281	23511262
cluster_1	chr3	23451258	23461255	chr3	23511262	23521260
cluster_1	chr3	23451258	23461255	chr3	23521260	23531261
cluster_1	chr3	23451258	23461255	chr3	23650792	23660803
cluster_1	chr3	23451258	23461255	chr3	23660803	23670828
cluster_1	chr3	23461255	23471255	chr3	23521260	23531261
cluster_1	chr3	23461255	23471255	chr3	23650792	23660803
cluster_1	chr3	23461255	23471255	chr3	23660803	23670828
cluster_1	chr3	23471255	23481254	chr3	23501281	23511262
cluster_1	chr3	23481254	23491270	chr3	23511262	23521260
cluster_1	chr3	23481254	23491270	chr3	23650792	23660803
cluster_1	chr3	23501281	23511262	chr3	23650792	23660803
cluster_1	chr3	23511262	23521260	chr3	23650792	23660803
cluster_1	chr3	23511262	23521260	chr3	23660803	23670828
cluster_1	chr3	23521260	23531261	chr3	23611561	23620763
cluster_1	chr3	23521260	23531261	chr3	23640787	23650792
cluster_1	chr3	23521260	23531261	chr3	23650792	23660803
cluster_1	chr3	23521260	23531261	chr3	23660803	23670828
cluster_1	chr3	23521260	23531261	chr3	23670828	23680695
cluster_1	chr3	23531261	23541508	chr3	23601556	23611561
cluster_1	chr3	23531261	23541508	chr3	23620763	23630788
cluster_1	chr3	23531261	23541508	chr3	23630788	23640787
cluster_1	chr3	23531261	23541508	chr3	23640787	23650792
cluster_1	chr3	23531261	23541508	chr3	23650792	23660803
cluster_1	chr3	23531261	23541508	chr3	23660803	23670828
cluster_1	chr3	23531261	23541508	chr3	23670828	23680695
cluster_1	chr3	23541508	23551498	chr3	23591547	23601556
cluster_1	chr3	23541508	23551498	chr3	23601556	23611561
cluster_1	chr3	23541508	23551498	chr3	23611561	23620763
cluster_1	chr3	23541508	23551498	chr3	23620763	23630788
cluster_1	chr3	23541508	23551498	chr3	23630788	23640787
cluster_1	chr3	23541508	23551498	chr3	23640787	23650792
cluster_1	chr3	23541508	23551498	chr3	23650792	23660803
cluster_1	chr3	23541508	23551498	chr3	23660803	23670828
cluster_1	chr3	23541508	23551498	chr3	23670828	23680695
cluster_1	chr3	23551498	23561504	chr3	23581512	23591547
cluster_1	chr3	23551498	23561504	chr3	23601556	23611561
cluster_1	chr3	23551498	23561504	chr3	23630788	23640787
cluster_1	chr3	23551498	23561504	chr3	23640787	23650792
cluster_1	chr3	23551498	23561504	chr3	23650792	23660803
cluster_1	chr3	23551498	23561504	chr3	23660803	23670828
cluster_1	chr3	23551498	23561504	chr3	23670828	23680695
cluster_1	chr3	23561504	23571513	chr3	23591547	23601556
cluster_1	chr3	23561504	23571513	chr3	23601556	23611561
cluster_1	chr3	23561504	23571513	chr3	23611561	23620763
cluster_1	chr3	23561504	23571513	chr3	23620763	23630788
cluster_1	chr3	23561504	23571513	chr3	23630788	23640787
cluster_1	chr3	23561504	23571513	chr3	23640787	23650792
cluster_1	chr3	23561504	23571513	chr3	23650792	23660803
cluster_1	chr3	23571513	23581512	chr3	23601556	23611561
cluster_1	chr3	23571513	23581512	chr3	23630788	23640787
cluster_1	chr3	23571513	23581512	chr3	23640787	23650792
cluster_1	chr3	23571513	23581512	chr3	23650792	23660803
cluster_1	chr3	23581512	23591547	chr3	23640787	23650792
cluster_1	chr3	23581512	23591547	chr3	23650792	23660803
cluster_1	chr3	23591547	23601556	chr3	23640787	23650792
cluster_1	chr3	23591547	23601556	chr3	23650792	23660803
cluster_1	chr3	23601556	23611561	chr3	23630788	23640787
cluster_1	chr3	23601556	23611561	chr3	23640787	23650792
cluster_1	chr3	23601556	23611561	chr3	23650792	23660803
cluster_1	chr3	23611561	23620763	chr3	23640787	23650792
cluster_1	chr3	23620763	23630788	chr3	23650792	23660803
cluster_1	chr3	23348742	23358731	chr3	23378698	23388687
cluster_1	chr3	23348742	23358731	chr3	23408696	23418760
cluster_1	chr3	23348742	23358731	chr3	23418760	23428757
cluster_1	chr3	23348742	23358731	chr3	23438762	23448762
cluster_1	chr3	23348742	23358731	chr3	23448762	23458769
cluster_1	chr3	23348742	23358731	chr3	23458769	23468750
cluster_1	chr3	23348742	23358731	chr3	23638787	23648792
cluster_1	chr3	23348742	23358731	chr3	23648792	23658792
cluster_1	chr3	23358731	23368711	chr3	23598744	23608749
cluster_1	chr3	23358731	23368711	chr3	23638787	23648792
cluster_1	chr3	23358731	23368711	chr3	23648792	23658792
cluster_1	chr3	23368711	23378698	chr3	23438762	23448762
cluster_1	chr3	23448762	23458769	chr3	23488728	23498704
cluster_1	chr3	23448762	23458769	chr3	23518705	23528705
cluster_1	chr3	23448762	23458769	chr3	23648792	23658792
cluster_1	chr3	23448762	23458769	chr3	23658792	23668797
cluster_1	chr3	23458769	23468750	chr3	23518705	23528705
cluster_1	chr3	23458769	23468750	chr3	23648792	23658792
cluster_1	chr3	23478726	23488728	chr3	23648792	23658792
cluster_1	chr3	23518705	23528705	chr3	23648792	23658792
cluster_1	chr3	23518705	23528705	chr3	23658792	23668797
cluster_1	chr3	23518705	23528705	chr3	23668797	23678795
cluster_1	chr3	23528705	23538705	chr3	23598744	23608749
cluster_1	chr3	23528705	23538705	chr3	23638787	23648792
cluster_1	chr3	23528705	23538705	chr3	23648792	23658792
cluster_1	chr3	23528705	23538705	chr3	23658792	23668797
cluster_1	chr3	23528705	23538705	chr3	23668797	23678795
cluster_1	chr3	23528705	23538705	chr3	23688819	23699180
cluster_1	chr3	23538705	23548707	chr3	23598744	23608749
cluster_1	chr3	23538705	23548707	chr3	23638787	23648792
cluster_1	chr3	23538705	23548707	chr3	23648792	23658792
cluster_1	chr3	23538705	23548707	chr3	23658792	23668797
cluster_1	chr3	23538705	23548707	chr3	23668797	23678795
cluster_1	chr3	23548707	23558714	chr3	23578730	23588744
cluster_1	chr3	23548707	23558714	chr3	23598744	23608749
cluster_1	chr3	23548707	23558714	chr3	23638787	23648792
cluster_1	chr3	23548707	23558714	chr3	23648792	23658792
cluster_1	chr3	23548707	23558714	chr3	23658792	23668797
cluster_1	chr3	23558714	23568731	chr3	23638787	23648792
cluster_1	chr3	23558714	23568731	chr3	23648792	23658792
cluster_1	chr3	23558714	23568731	chr3	23658792	23668797
cluster_1	chr3	23568731	23578730	chr3	23648792	23658792
cluster_1	chr3	23578730	23588744	chr3	23648792	23658792
cluster_1	chr3	23588744	23598744	chr3	23638787	23648792
cluster_1	chr3	23588744	23598744	chr3	23648792	23658792
cluster_1	chr3	23598744	23608749	chr3	23638787	23648792
cluster_1	chr3	23598744	23608749	chr3	23648792	23658792
cluster_1	chr3	23608749	23618755	chr3	23638787	23648792
cluster_1	chr3	23608749	23618755	chr3	23648792	23658792
cluster_1	chr3	23618755	23628784	chr3	23648792	23658792
cluster_1	chr3	23339385	23349385	chr3	23429234	23439235
cluster_1	chr3	23339385	23349385	chr3	23449235	23459237
cluster_1	chr3	23349385	23359362	chr3	23379367	23389376
cluster_1	chr3	23349385	23359362	chr3	23409038	23419226
cluster_1	chr3	23349385	23359362	chr3	23419226	23429234
cluster_1	chr3	23349385	23359362	chr3	23439235	23449235
cluster_1	chr3	23349385	23359362	chr3	23449235	23459237
cluster_1	chr3	23349385	23359362	chr3	23519237	23529237
cluster_1	chr3	23369366	23379367	chr3	23399048	23409038
cluster_1	chr3	23369366	23379367	chr3	23439235	23449235
cluster_1	chr3	23369366	23379367	chr3	23449235	23459237
cluster_1	chr3	23379367	23389376	chr3	23409038	23419226
cluster_1	chr3	23379367	23389376	chr3	23439235	23449235
cluster_1	chr3	23439235	23449235	chr3	23519237	23529237
cluster_1	chr3	23449235	23459237	chr3	23499237	23509237
cluster_1	chr3	23449235	23459237	chr3	23509237	23519237
cluster_1	chr3	23449235	23459237	chr3	23519237	23529237
cluster_1	chr3	23449235	23459237	chr3	23529237	23539239
cluster_1	chr3	23459237	23469235	chr3	23519237	23529237
cluster_1	chr3	23519237	23529237	chr3	23649514	23659517
cluster_1	chr3	23519237	23529237	chr3	23659517	23669524
cluster_1	chr3	23529237	23539239	chr3	23639527	23649514
cluster_1	chr3	23529237	23539239	chr3	23649514	23659517
cluster_1	chr3	23529237	23539239	chr3	23659517	23669524
cluster_1	chr3	23529237	23539239	chr3	23669524	23679415
cluster_1	chr3	23529237	23539239	chr3	23679415	23689423
cluster_1	chr3	23539239	23549487	chr3	23639527	23649514
cluster_1	chr3	23539239	23549487	chr3	23649514	23659517
cluster_1	chr3	23539239	23549487	chr3	23659517	23669524
cluster_1	chr3	23549487	23559496	chr3	23629522	23639527
cluster_1	chr3	23549487	23559496	chr3	23649514	23659517
cluster_1	chr3	23549487	23559496	chr3	23659517	23669524
cluster_1	chr3	23559496	23569506	chr3	23589543	23599515
cluster_1	chr3	23559496	23569506	chr3	23639527	23649514
cluster_1	chr3	23559496	23569506	chr3	23649514	23659517
cluster_1	chr3	23559496	23569506	chr3	23659517	23669524
cluster_1	chr3	23569506	23579511	chr3	23649514	23659517
cluster_1	chr3	23589543	23599515	chr3	23649514	23659517
cluster_1	chr3	23599515	23609505	chr3	23639527	23649514
cluster_1	chr3	23599515	23609505	chr3	23649514	23659517
cluster_1	chr3	23609505	23619493	chr3	23639527	23649514
cluster_10	chr4	72715494	72725514	chr4	72775494	72785495
cluster_10	chr4	72715494	72725514	chr4	72785495	72795505
cluster_10	chr4	72725514	72735495	chr4	72755487	72765496
cluster_10	chr4	72725514	72735495	chr4	72765496	72775494
cluster_10	chr4	72725514	72735495	chr4	72775494	72785495
cluster_10	chr4	72725514	72735495	chr4	72785495	72795505
cluster_10	chr4	72725514	72735495	chr4	72795505	72805480
cluster_10	chr4	72725514	72735495	chr4	72815455	72825470
cluster_10	chr4	72725514	72735495	chr4	72825470	72835472
cluster_10	chr4	72725514	72735495	chr4	73005562	73015555
cluster_10	chr4	72735495	72745502	chr4	72765496	72775494
cluster_10	chr4	72765496	72775494	chr4	73005562	73015555
cluster_10	chr4	72785495	72795505	chr4	72815455	72825470
cluster_10	chr4	72785495	72795505	chr4	73005562	73015555
cluster_10	chr4	72785495	72795505	chr4	73015555	73025546
cluster_10	chr4	72795505	72805480	chr4	73005562	73015555
cluster_10	chr4	72815455	72825470	chr4	73005562	73015555
cluster_10	chr4	72825470	72835472	chr4	73005562	73015555
cluster_10	chr4	72825470	72835472	chr4	73015555	73025546
cluster_10	chr4	72835472	72845458	chr4	73005562	73015555
cluster_10	chr4	72845458	72855458	chr4	72995552	73005562
cluster_10	chr4	72855458	72865451	chr4	73005562	73015555
cluster_10	chr4	72855458	72865451	chr4	73015555	73025546
cluster_10	chr4	72865451	72875516	chr4	72985555	72995552
cluster_10	chr4	72865451	72875516	chr4	72995552	73005562
cluster_10	chr4	72865451	72875516	chr4	73005562	73015555
cluster_10	chr4	72865451	72875516	chr4	73015555	73025546
cluster_10	chr4	72865451	72875516	chr4	73025546	73035539
cluster_10	chr4	72875516	72885521	chr4	72905577	72915564
cluster_10	chr4	72875516	72885521	chr4	72935586	72945579
cluster_10	chr4	72875516	72885521	chr4	72955571	72965569
cluster_10	chr4	72875516	72885521	chr4	72975555	72985555
cluster_10	chr4	72875516	72885521	chr4	72985555	72995552
cluster_10	chr4	72875516	72885521	chr4	72995552	73005562
cluster_10	chr4	72875516	72885521	chr4	73005562	73015555
cluster_10	chr4	72875516	72885521	chr4	73015555	73025546
cluster_10	chr4	72875516	72885521	chr4	73025546	73035539
cluster_10	chr4	72885521	72895538	chr4	72995552	73005562
cluster_10	chr4	72885521	72895538	chr4	73005562	73015555
cluster_10	chr4	72885521	72895538	chr4	73015555	73025546
cluster_10	chr4	72895538	72905577	chr4	72995552	73005562
cluster_10	chr4	72895538	72905577	chr4	73005562	73015555
cluster_10	chr4	72905577	72915564	chr4	72995552	73005562
cluster_10	chr4	72905577	72915564	chr4	73005562	73015555
cluster_10	chr4	72915564	72925589	chr4	72995552	73005562
cluster_10	chr4	72915564	72925589	chr4	73005562	73015555
cluster_10	chr4	72925589	72935586	chr4	72995552	73005562
cluster_10	chr4	72935586	72945579	chr4	72995552	73005562
cluster_10	chr4	72945579	72955571	chr4	72975555	72985555
cluster_10	chr4	72945579	72955571	chr4	72995552	73005562
cluster_10	chr4	72965569	72975555	chr4	72995552	73005562
cluster_10	chr4	72725501	72735487	chr4	72755481	72765496
cluster_10	chr4	72725501	72735487	chr4	72765496	72775492
cluster_10	chr4	72725501	72735487	chr4	72775492	72785510
cluster_10	chr4	72725501	72735487	chr4	72785510	72795514
cluster_10	chr4	72725501	72735487	chr4	72815486	72825512
cluster_10	chr4	72725501	72735487	chr4	73005422	73015415
cluster_10	chr4	72735487	72745495	chr4	72765496	72775492
cluster_10	chr4	72785510	72795514	chr4	72815486	72825512
cluster_10	chr4	72785510	72795514	chr4	72995420	73005422
cluster_10	chr4	72785510	72795514	chr4	73005422	73015415
cluster_10	chr4	72785510	72795514	chr4	73015415	73025406
cluster_10	chr4	72795514	72805511	chr4	73025406	73035419
cluster_10	chr4	72825512	72835482	chr4	73005422	73015415
cluster_10	chr4	72825512	72835482	chr4	73015415	73025406
cluster_10	chr4	72835482	72845457	chr4	73015415	73025406
cluster_10	chr4	72845457	72855457	chr4	73005422	73015415
cluster_10	chr4	72855457	72865484	chr4	72985420	72995420
cluster_10	chr4	72855457	72865484	chr4	72995420	73005422
cluster_10	chr4	72855457	72865484	chr4	73005422	73015415
cluster_10	chr4	72855457	72865484	chr4	73015415	73025406
cluster_10	chr4	72855457	72865484	chr4	73035419	73045424
cluster_10	chr4	72865484	72875486	chr4	72985420	72995420
cluster_10	chr4	72865484	72875486	chr4	72995420	73005422
cluster_10	chr4	72865484	72875486	chr4	73005422	73015415
cluster_10	chr4	72865484	72875486	chr4	73015415	73025406
cluster_10	chr4	72865484	72875486	chr4	73025406	73035419
cluster_10	chr4	72865484	72875486	chr4	73035419	73045424
cluster_10	chr4	72875486	72885479	chr4	72975422	72985420
cluster_10	chr4	72875486	72885479	chr4	72985420	72995420
cluster_10	chr4	72875486	72885479	chr4	72995420	73005422
cluster_10	chr4	72875486	72885479	chr4	73005422	73015415
cluster_10	chr4	72875486	72885479	chr4	73015415	73025406
cluster_10	chr4	72875486	72885479	chr4	73025406	73035419
cluster_10	chr4	72875486	72885479	chr4	73035419	73045424
cluster_10	chr4	72885479	72895484	chr4	72915485	72925477
cluster_10	chr4	72885479	72895484	chr4	72995420	73005422
cluster_10	chr4	72885479	72895484	chr4	73005422	73015415
cluster_10	chr4	72885479	72895484	chr4	73015415	73025406
cluster_10	chr4	72895484	72905487	chr4	72995420	73005422
cluster_10	chr4	72895484	72905487	chr4	73005422	73015415
cluster_10	chr4	72895484	72905487	chr4	73015415	73025406
cluster_10	chr4	72905487	72915485	chr4	73005422	73015415
cluster_10	chr4	72915485	72925477	chr4	72995420	73005422
cluster_10	chr4	72915485	72925477	chr4	73015415	73025406
cluster_10	chr4	72925477	72935459	chr4	72995420	73005422
cluster_10	chr4	72935459	72945439	chr4	72985420	72995420
cluster_10	chr4	72945439	72955437	chr4	72995420	73005422
cluster_10	chr4	72955437	72965436	chr4	72985420	72995420
cluster_10	chr4	72713033	72723051	chr4	72783206	72793159
cluster_10	chr4	72713033	72723051	chr4	73012856	73022841
cluster_10	chr4	72723051	72733174	chr4	72753181	72763172
cluster_10	chr4	72723051	72733174	chr4	72773224	72783206
cluster_10	chr4	72723051	72733174	chr4	72783206	72793159
cluster_10	chr4	72723051	72733174	chr4	73012856	73022841
cluster_10	chr4	72733174	72743185	chr4	72763172	72773224
cluster_10	chr4	72733174	72743185	chr4	72773224	72783206
cluster_10	chr4	72733174	72743185	chr4	73012856	73022841
cluster_10	chr4	72753181	72763172	chr4	73012856	73022841
cluster_10	chr4	72763172	72773224	chr4	73002862	73012856
cluster_10	chr4	72763172	72773224	chr4	73012856	73022841
cluster_10	chr4	72783206	72793159	chr4	73002862	73012856
cluster_10	chr4	72783206	72793159	chr4	73012856	73022841
cluster_10	chr4	72783206	72793159	chr4	73022841	73032894
cluster_10	chr4	72793159	72803154	chr4	73002862	73012856
cluster_10	chr4	72793159	72803154	chr4	73012856	73022841
cluster_10	chr4	72813123	72823115	chr4	73002862	73012856
cluster_10	chr4	72813123	72823115	chr4	73022841	73032894
cluster_10	chr4	72823115	72833132	chr4	72992868	73002862
cluster_10	chr4	72823115	72833132	chr4	73012856	73022841
cluster_10	chr4	72823115	72833132	chr4	73022841	73032894
cluster_10	chr4	72833132	72842987	chr4	72982870	72992868
cluster_10	chr4	72833132	72842987	chr4	73002862	73012856
cluster_10	chr4	72833132	72842987	chr4	73012856	73022841
cluster_10	chr4	72842987	72852984	chr4	72992868	73002862
cluster_10	chr4	72842987	72852984	chr4	73002862	73012856
cluster_10	chr4	72842987	72852984	chr4	73012856	73022841
cluster_10	chr4	72842987	72852984	chr4	73022841	73032894
cluster_10	chr4	72852984	72862875	chr4	73002862	73012856
cluster_10	chr4	72852984	72862875	chr4	73012856	73022841
cluster_10	chr4	72862875	72872888	chr4	72972860	72982870
cluster_10	chr4	72862875	72872888	chr4	72982870	72992868
cluster_10	chr4	72862875	72872888	chr4	72992868	73002862
cluster_10	chr4	72862875	72872888	chr4	73002862	73012856
cluster_10	chr4	72862875	72872888	chr4	73012856	73022841
cluster_10	chr4	72862875	72872888	chr4	73022841	73032894
cluster_10	chr4	72862875	72872888	chr4	73032894	73043285
cluster_10	chr4	72872888	72882888	chr4	72972860	72982870
cluster_10	chr4	72872888	72882888	chr4	72982870	72992868
cluster_10	chr4	72872888	72882888	chr4	72992868	73002862
cluster_10	chr4	72872888	72882888	chr4	73002862	73012856
cluster_10	chr4	72872888	72882888	chr4	73012856	73022841
cluster_10	chr4	72872888	72882888	chr4	73022841	73032894
cluster_10	chr4	72872888	72882888	chr4	73032894	73043285
cluster_10	chr4	72872888	72882888	chr4	73043285	73053279
cluster_10	chr4	72882888	72892890	chr4	72912901	72922926
cluster_10	chr4	72882888	72892890	chr4	72972860	72982870
cluster_10	chr4	72882888	72892890	chr4	72982870	72992868
cluster_10	chr4	72882888	72892890	chr4	72992868	73002862
cluster_10	chr4	72882888	72892890	chr4	73002862	73012856
cluster_10	chr4	72882888	72892890	chr4	73012856	73022841
cluster_10	chr4	72882888	72892890	chr4	73022841	73032894
cluster_10	chr4	72892890	72902890	chr4	72982870	72992868
cluster_10	chr4	72892890	72902890	chr4	72992868	73002862
cluster_10	chr4	72892890	72902890	chr4	73002862	73012856
cluster_10	chr4	72892890	72902890	chr4	73012856	73022841
cluster_10	chr4	72902890	72912901	chr4	72982870	72992868
cluster_10	chr4	72902890	72912901	chr4	72992868	73002862
cluster_10	chr4	72902890	72912901	chr4	73002862	73012856
cluster_10	chr4	72902890	72912901	chr4	73012856	73022841
cluster_10	chr4	72912901	72922926	chr4	73002862	73012856
cluster_10	chr4	72912901	72922926	chr4	73012856	73022841
cluster_10	chr4	72922926	72932912	chr4	72982870	72992868
cluster_10	chr4	72922926	72932912	chr4	72992868	73002862
cluster_10	chr4	72922926	72932912	chr4	73002862	73012856
cluster_10	chr4	72922926	72932912	chr4	73012856	73022841
cluster_10	chr4	72932912	72942897	chr4	72982870	72992868
cluster_10	chr4	72932912	72942897	chr4	72992868	73002862
cluster_10	chr4	72932912	72942897	chr4	73002862	73012856
cluster_10	chr4	72942897	72952893	chr4	72972860	72982870
cluster_10	chr4	72942897	72952893	chr4	72992868	73002862
cluster_10	chr4	72952893	72962870	chr4	72982870	72992868
cluster_10	chr4	72962870	72972860	chr4	72992868	73002862
cluster_10	chr4	72716519	72726547	chr4	72776550	72786565
cluster_10	chr4	72726547	72736537	chr4	72756554	72766556
cluster_10	chr4	72726547	72736537	chr4	72766556	72776550
cluster_10	chr4	72726547	72736537	chr4	72776550	72786565
cluster_10	chr4	72726547	72736537	chr4	72786565	72796548
cluster_10	chr4	72726547	72736537	chr4	73006438	73016446
cluster_10	chr4	72726547	72736537	chr4	73016446	73026440
cluster_10	chr4	72736537	72746549	chr4	72766556	72776550
cluster_10	chr4	72736537	72746549	chr4	72776550	72786565
cluster_10	chr4	72756554	72766556	chr4	73006438	73016446
cluster_10	chr4	72756554	72766556	chr4	73016446	73026440
cluster_10	chr4	72766556	72776550	chr4	73006438	73016446
cluster_10	chr4	72766556	72776550	chr4	73016446	73026440
cluster_10	chr4	72776550	72786565	chr4	73006438	73016446
cluster_10	chr4	72776550	72786565	chr4	73016446	73026440
cluster_10	chr4	72786565	72796548	chr4	72996440	73006438
cluster_10	chr4	72786565	72796548	chr4	73006438	73016446
cluster_10	chr4	72786565	72796548	chr4	73016446	73026440
cluster_10	chr4	72796548	72806521	chr4	72826515	72836507
cluster_10	chr4	72796548	72806521	chr4	72996440	73006438
cluster_10	chr4	72796548	72806521	chr4	73006438	73016446
cluster_10	chr4	72796548	72806521	chr4	73016446	73026440
cluster_10	chr4	72806521	72816494	chr4	73006438	73016446
cluster_10	chr4	72816494	72826515	chr4	72996440	73006438
cluster_10	chr4	72816494	72826515	chr4	73016446	73026440
cluster_10	chr4	72826515	72836507	chr4	72996440	73006438
cluster_10	chr4	72826515	72836507	chr4	73006438	73016446
cluster_10	chr4	72826515	72836507	chr4	73016446	73026440
cluster_10	chr4	72836507	72846554	chr4	73016446	73026440
cluster_10	chr4	72846554	72856599	chr4	73006438	73016446
cluster_10	chr4	72846554	72856599	chr4	73036464	73046485
cluster_10	chr4	72856599	72866460	chr4	72996440	73006438
cluster_10	chr4	72856599	72866460	chr4	73006438	73016446
cluster_10	chr4	72856599	72866460	chr4	73016446	73026440
cluster_10	chr4	72856599	72866460	chr4	73026440	73036464
cluster_10	chr4	72866460	72876483	chr4	72996440	73006438
cluster_10	chr4	72866460	72876483	chr4	73006438	73016446
cluster_10	chr4	72866460	72876483	chr4	73016446	73026440
cluster_10	chr4	72866460	72876483	chr4	73036464	73046485
cluster_10	chr4	72876483	72886488	chr4	72916448	72926474
cluster_10	chr4	72876483	72886488	chr4	72936475	72946472
cluster_10	chr4	72876483	72886488	chr4	72946472	72956457
cluster_10	chr4	72876483	72886488	chr4	72976453	72986444
cluster_10	chr4	72876483	72886488	chr4	72986444	72996440
cluster_10	chr4	72876483	72886488	chr4	72996440	73006438
cluster_10	chr4	72876483	72886488	chr4	73006438	73016446
cluster_10	chr4	72876483	72886488	chr4	73016446	73026440
cluster_10	chr4	72876483	72886488	chr4	73026440	73036464
cluster_10	chr4	72876483	72886488	chr4	73036464	73046485
cluster_10	chr4	72886488	72896447	chr4	72916448	72926474
cluster_10	chr4	72886488	72896447	chr4	72986444	72996440
cluster_10	chr4	72886488	72896447	chr4	72996440	73006438
cluster_10	chr4	72886488	72896447	chr4	73006438	73016446
cluster_10	chr4	72886488	72896447	chr4	73016446	73026440
cluster_10	chr4	72896447	72906453	chr4	72996440	73006438
cluster_10	chr4	72896447	72906453	chr4	73006438	73016446
cluster_10	chr4	72896447	72906453	chr4	73016446	73026440
cluster_10	chr4	72906453	72916448	chr4	72936475	72946472
cluster_10	chr4	72906453	72916448	chr4	72996440	73006438
cluster_10	chr4	72906453	72916448	chr4	73006438	73016446
cluster_10	chr4	72916448	72926474	chr4	72996440	73006438
cluster_10	chr4	72926474	72936475	chr4	72996440	73006438
cluster_10	chr4	72936475	72946472	chr4	72966453	72976453
cluster_10	chr4	72936475	72946472	chr4	72996440	73006438
cluster_10	chr4	72946472	72956457	chr4	72996440	73006438
cluster_10	chr4	72956457	72966453	chr4	72986444	72996440
cluster_10	chr4	72966453	72976453	chr4	72996440	73006438
cluster_10	chr4	72725117	72735093	chr4	72755092	72766462
cluster_10	chr4	72725117	72735093	chr4	72766462	72776463
cluster_10	chr4	72725117	72735093	chr4	72776463	72786469
cluster_10	chr4	72725117	72735093	chr4	72786469	72796474
cluster_10	chr4	72725117	72735093	chr4	72796474	72806450
cluster_10	chr4	72725117	72735093	chr4	72806450	72816420
cluster_10	chr4	72725117	72735093	chr4	72816420	72826458
cluster_10	chr4	72725117	72735093	chr4	72826458	72836453
cluster_10	chr4	72725117	72735093	chr4	72996411	73006411
cluster_10	chr4	72725117	72735093	chr4	73016398	73026389
cluster_10	chr4	72735093	72745101	chr4	72766462	72776463
cluster_10	chr4	72786469	72796474	chr4	72816420	72826458
cluster_10	chr4	72786469	72796474	chr4	72996411	73006411
cluster_10	chr4	72786469	72796474	chr4	73006411	73016398
cluster_10	chr4	72786469	72796474	chr4	73016398	73026389
cluster_10	chr4	72786469	72796474	chr4	73026389	73036410
cluster_10	chr4	72796474	72806450	chr4	73006411	73016398
cluster_10	chr4	72826458	72836453	chr4	72996411	73006411
cluster_10	chr4	72826458	72836453	chr4	73006411	73016398
cluster_10	chr4	72826458	72836453	chr4	73016398	73026389
cluster_10	chr4	72826458	72836453	chr4	73036410	73046409
cluster_10	chr4	72846503	72856503	chr4	72996411	73006411
cluster_10	chr4	72846503	72856503	chr4	73006411	73016398
cluster_10	chr4	72846503	72856503	chr4	73016398	73026389
cluster_10	chr4	72856503	72866393	chr4	72996411	73006411
cluster_10	chr4	72856503	72866393	chr4	73006411	73016398
cluster_10	chr4	72856503	72866393	chr4	73016398	73026389
cluster_10	chr4	72866393	72876403	chr4	72986414	72996411
cluster_10	chr4	72866393	72876403	chr4	72996411	73006411
cluster_10	chr4	72866393	72876403	chr4	73006411	73016398
cluster_10	chr4	72866393	72876403	chr4	73016398	73026389
cluster_10	chr4	72866393	72876403	chr4	73026389	73036410
cluster_10	chr4	72876403	72886395	chr4	72906400	72916388
cluster_10	chr4	72876403	72886395	chr4	72936408	72946404
cluster_10	chr4	72876403	72886395	chr4	72966399	72976416
cluster_10	chr4	72876403	72886395	chr4	72976416	72986414
cluster_10	chr4	72876403	72886395	chr4	72986414	72996411
cluster_10	chr4	72876403	72886395	chr4	72996411	73006411
cluster_10	chr4	72876403	72886395	chr4	73006411	73016398
cluster_10	chr4	72876403	72886395	chr4	73016398	73026389
cluster_10	chr4	72876403	72886395	chr4	73026389	73036410
cluster_10	chr4	72886395	72896389	chr4	72916388	72926409
cluster_10	chr4	72886395	72896389	chr4	72996411	73006411
cluster_10	chr4	72886395	72896389	chr4	73006411	73016398
cluster_10	chr4	72886395	72896389	chr4	73016398	73026389
cluster_10	chr4	72896389	72906400	chr4	72986414	72996411
cluster_10	chr4	72896389	72906400	chr4	72996411	73006411
cluster_10	chr4	72906400	72916388	chr4	72996411	73006411
cluster_10	chr4	72916388	72926409	chr4	72996411	73006411
cluster_10	chr4	72926409	72936408	chr4	72996411	73006411
cluster_10	chr4	72936408	72946404	chr4	72996411	73006411
cluster_10	chr4	72956400	72966399	chr4	72986414	72996411
cluster_10	chr4	72714011	72724031	chr4	72783935	72793929
cluster_10	chr4	72714011	72724031	chr4	73003820	73013813
cluster_10	chr4	72724031	72734025	chr4	72754023	72763937
cluster_10	chr4	72724031	72734025	chr4	72763937	72773921
cluster_10	chr4	72724031	72734025	chr4	72773921	72783935
cluster_10	chr4	72724031	72734025	chr4	72783935	72793929
cluster_10	chr4	72724031	72734025	chr4	72793929	72803932
cluster_10	chr4	72724031	72734025	chr4	72813861	72823881
cluster_10	chr4	72724031	72734025	chr4	72823881	72833864
cluster_10	chr4	72724031	72734025	chr4	72873786	72883819
cluster_10	chr4	72724031	72734025	chr4	73003820	73013813
cluster_10	chr4	72724031	72734025	chr4	73013813	73023791
cluster_10	chr4	72734025	72744026	chr4	72763937	72773921
cluster_10	chr4	72734025	72744026	chr4	72773921	72783935
cluster_10	chr4	72734025	72744026	chr4	72783935	72793929
cluster_10	chr4	72734025	72744026	chr4	73003820	73013813
cluster_10	chr4	72734025	72744026	chr4	73013813	73023791
cluster_10	chr4	72763937	72773921	chr4	73013813	73023791
cluster_10	chr4	72783935	72793929	chr4	72813861	72823881
cluster_10	chr4	72783935	72793929	chr4	73003820	73013813
cluster_10	chr4	72783935	72793929	chr4	73013813	73023791
cluster_10	chr4	72793929	72803932	chr4	72823881	72833864
cluster_10	chr4	72793929	72803932	chr4	73003820	73013813
cluster_10	chr4	72793929	72803932	chr4	73013813	73023791
cluster_10	chr4	72803932	72813861	chr4	73003820	73013813
cluster_10	chr4	72803932	72813861	chr4	73013813	73023791
cluster_10	chr4	72803932	72813861	chr4	73023791	73033781
cluster_10	chr4	72813861	72823881	chr4	73003820	73013813
cluster_10	chr4	72813861	72823881	chr4	73013813	73023791
cluster_10	chr4	72823881	72833864	chr4	73003820	73013813
cluster_10	chr4	72823881	72833864	chr4	73013813	73023791
cluster_10	chr4	72833864	72843866	chr4	73003820	73013813
cluster_10	chr4	72833864	72843866	chr4	73013813	73023791
cluster_10	chr4	72843866	72853871	chr4	73003820	73013813
cluster_10	chr4	72843866	72853871	chr4	73013813	73023791
cluster_10	chr4	72843866	72853871	chr4	73033781	73043820
cluster_10	chr4	72853871	72863774	chr4	73003820	73013813
cluster_10	chr4	72853871	72863774	chr4	73013813	73023791
cluster_10	chr4	72863774	72873786	chr4	72993816	73003820
cluster_10	chr4	72863774	72873786	chr4	73003820	73013813
cluster_10	chr4	72863774	72873786	chr4	73013813	73023791
cluster_10	chr4	72863774	72873786	chr4	73023791	73033781
cluster_10	chr4	72863774	72873786	chr4	73033781	73043820
cluster_10	chr4	72863774	72873786	chr4	73043820	73053825
cluster_10	chr4	72873786	72883819	chr4	72903831	72913829
cluster_10	chr4	72873786	72883819	chr4	72933840	72943816
cluster_10	chr4	72873786	72883819	chr4	72943816	72953813
cluster_10	chr4	72873786	72883819	chr4	72953813	72963808
cluster_10	chr4	72873786	72883819	chr4	72963808	72973814
cluster_10	chr4	72873786	72883819	chr4	72973814	72983824
cluster_10	chr4	72873786	72883819	chr4	72983824	72993816
cluster_10	chr4	72873786	72883819	chr4	72993816	73003820
cluster_10	chr4	72873786	72883819	chr4	73003820	73013813
cluster_10	chr4	72873786	72883819	chr4	73013813	73023791
cluster_10	chr4	72873786	72883819	chr4	73023791	73033781
cluster_10	chr4	72873786	72883819	chr4	73033781	73043820
cluster_10	chr4	72883819	72893831	chr4	72913829	72923842
cluster_10	chr4	72883819	72893831	chr4	72933840	72943816
cluster_10	chr4	72883819	72893831	chr4	72943816	72953813
cluster_10	chr4	72883819	72893831	chr4	72963808	72973814
cluster_10	chr4	72883819	72893831	chr4	72973814	72983824
cluster_10	chr4	72883819	72893831	chr4	72983824	72993816
cluster_10	chr4	72883819	72893831	chr4	72993816	73003820
cluster_10	chr4	72883819	72893831	chr4	73003820	73013813
cluster_10	chr4	72883819	72893831	chr4	73013813	73023791
cluster_10	chr4	72893831	72903831	chr4	72993816	73003820
cluster_10	chr4	72893831	72903831	chr4	73003820	73013813
cluster_10	chr4	72893831	72903831	chr4	73013813	73023791
cluster_10	chr4	72903831	72913829	chr4	72993816	73003820
cluster_10	chr4	72903831	72913829	chr4	73003820	73013813
cluster_10	chr4	72903831	72913829	chr4	73013813	73023791
cluster_10	chr4	72913829	72923842	chr4	72993816	73003820
cluster_10	chr4	72913829	72923842	chr4	73003820	73013813
cluster_10	chr4	72913829	72923842	chr4	73013813	73023791
cluster_10	chr4	72923842	72933840	chr4	72993816	73003820
cluster_10	chr4	72923842	72933840	chr4	73003820	73013813
cluster_10	chr4	72933840	72943816	chr4	72993816	73003820
cluster_10	chr4	72933840	72943816	chr4	73003820	73013813
cluster_10	chr4	72943816	72953813	chr4	72973814	72983824
cluster_10	chr4	72943816	72953813	chr4	72993816	73003820
cluster_10	chr4	72953813	72963808	chr4	72993816	73003820
cluster_10	chr4	72963808	72973814	chr4	72993816	73003820
cluster_10	chr4	72724509	72734508	chr4	72784433	72794420
cluster_10	chr4	72724509	72734508	chr4	72814403	72824396
cluster_10	chr4	72724509	72734508	chr4	73004224	73014233
cluster_10	chr4	72744502	72754487	chr4	73004224	73014233
cluster_10	chr4	72784433	72794420	chr4	73004224	73014233
cluster_10	chr4	72784433	72794420	chr4	73014233	73024226
cluster_10	chr4	72794420	72804405	chr4	73004224	73014233
cluster_10	chr4	72814403	72824396	chr4	73014233	73024226
cluster_10	chr4	72824396	72834404	chr4	73004224	73014233
cluster_10	chr4	72824396	72834404	chr4	73014233	73024226
cluster_10	chr4	72834404	72844354	chr4	73024226	73034593
cluster_10	chr4	72844354	72854349	chr4	73004224	73014233
cluster_10	chr4	72844354	72854349	chr4	73014233	73024226
cluster_10	chr4	72854349	72864217	chr4	72974237	72984231
cluster_10	chr4	72854349	72864217	chr4	72984231	72994226
cluster_10	chr4	72854349	72864217	chr4	73004224	73014233
cluster_10	chr4	72864217	72874230	chr4	72984231	72994226
cluster_10	chr4	72864217	72874230	chr4	72994226	73004224
cluster_10	chr4	72864217	72874230	chr4	73004224	73014233
cluster_10	chr4	72864217	72874230	chr4	73014233	73024226
cluster_10	chr4	72874230	72884239	chr4	72964231	72974237
cluster_10	chr4	72874230	72884239	chr4	72984231	72994226
cluster_10	chr4	72874230	72884239	chr4	72994226	73004224
cluster_10	chr4	72874230	72884239	chr4	73004224	73014233
cluster_10	chr4	72874230	72884239	chr4	73014233	73024226
cluster_10	chr4	72874230	72884239	chr4	73024226	73034593
cluster_10	chr4	72874230	72884239	chr4	73034593	73044599
cluster_10	chr4	72884239	72894238	chr4	72984231	72994226
cluster_10	chr4	72884239	72894238	chr4	72994226	73004224
cluster_10	chr4	72884239	72894238	chr4	73004224	73014233
cluster_10	chr4	72884239	72894238	chr4	73014233	73024226
cluster_10	chr4	72894238	72904224	chr4	72984231	72994226
cluster_10	chr4	72894238	72904224	chr4	72994226	73004224
cluster_10	chr4	72894238	72904224	chr4	73004224	73014233
cluster_10	chr4	72894238	72904224	chr4	73014233	73024226
cluster_10	chr4	72904224	72914218	chr4	72984231	72994226
cluster_10	chr4	72904224	72914218	chr4	72994226	73004224
cluster_10	chr4	72924251	72934250	chr4	72984231	72994226
cluster_10	chr4	72924251	72934250	chr4	72994226	73004224
cluster_10	chr4	72722424	72732414	chr4	72780263	72790278
cluster_10	chr4	72732414	72740245	chr4	72760237	72770244
cluster_10	chr4	72780263	72790278	chr4	73010303	73020298
cluster_10	chr4	72790278	72800271	chr4	73000308	73010303
cluster_10	chr4	72790278	72800271	chr4	73010303	73020298
cluster_10	chr4	72790278	72800271	chr4	73020298	73030316
cluster_10	chr4	72790278	72800271	chr4	73030316	73040319
cluster_10	chr4	72810278	72820256	chr4	73010303	73020298
cluster_10	chr4	72820256	72830252	chr4	73030316	73040319
cluster_10	chr4	72840266	72850266	chr4	72990309	73000308
cluster_10	chr4	72840266	72850266	chr4	73000308	73010303
cluster_10	chr4	72840266	72850266	chr4	73010303	73020298
cluster_10	chr4	72840266	72850266	chr4	73020298	73030316
cluster_10	chr4	72850266	72860266	chr4	73000308	73010303
cluster_10	chr4	72860266	72870266	chr4	73000308	73010303
cluster_10	chr4	72860266	72870266	chr4	73010303	73020298
cluster_10	chr4	72870266	72880278	chr4	72990309	73000308
cluster_10	chr4	72870266	72880278	chr4	73000308	73010303
cluster_10	chr4	72870266	72880278	chr4	73010303	73020298
cluster_10	chr4	72870266	72880278	chr4	73020298	73030316
cluster_10	chr4	72880278	72890266	chr4	72980314	72990309
cluster_10	chr4	72880278	72890266	chr4	72990309	73000308
cluster_10	chr4	72880278	72890266	chr4	73000308	73010303
cluster_10	chr4	72880278	72890266	chr4	73010303	73020298
cluster_10	chr4	72880278	72890266	chr4	73020298	73030316
cluster_10	chr4	72890266	72900300	chr4	72990309	73000308
cluster_10	chr4	72890266	72900300	chr4	73000308	73010303
cluster_10	chr4	72890266	72900300	chr4	73020298	73030316
cluster_10	chr4	72900300	72910305	chr4	73010303	73020298
cluster_10	chr4	72920322	72930325	chr4	72990309	73000308
cluster_10	chr4	72930325	72940301	chr4	73000308	73010303
cluster_10	chr4	72940301	72950309	chr4	72970302	72980314
cluster_10	chr4	72940301	72950309	chr4	72990309	73000308
cluster_10	chr4	72950309	72960301	chr4	72990309	73000308
cluster_10	chr4	72705733	72715721	chr4	73005750	73015750
cluster_10	chr4	72715721	72725857	chr4	72785833	72795828
cluster_10	chr4	72715721	72725857	chr4	72825816	72835793
cluster_10	chr4	72715721	72725857	chr4	73015750	73025742
cluster_10	chr4	72725857	72735857	chr4	72755834	72765836
cluster_10	chr4	72725857	72735857	chr4	72765836	72775830
cluster_10	chr4	72725857	72735857	chr4	72775830	72785833
cluster_10	chr4	72725857	72735857	chr4	72785833	72795828
cluster_10	chr4	72725857	72735857	chr4	72815778	72825816
cluster_10	chr4	72725857	72735857	chr4	72825816	72835793
cluster_10	chr4	72725857	72735857	chr4	72995750	73005750
cluster_10	chr4	72725857	72735857	chr4	73005750	73015750
cluster_10	chr4	72725857	72735857	chr4	73015750	73025742
cluster_10	chr4	72735857	72745860	chr4	72765836	72775830
cluster_10	chr4	72735857	72745860	chr4	72815778	72825816
cluster_10	chr4	72735857	72745860	chr4	72995750	73005750
cluster_10	chr4	72735857	72745860	chr4	73005750	73015750
cluster_10	chr4	72745860	72755834	chr4	73005750	73015750
cluster_10	chr4	72765836	72775830	chr4	73005750	73015750
cluster_10	chr4	72765836	72775830	chr4	73015750	73025742
cluster_10	chr4	72775830	72785833	chr4	73005750	73015750
cluster_10	chr4	72775830	72785833	chr4	73015750	73025742
cluster_10	chr4	72785833	72795828	chr4	72875720	72885729
cluster_10	chr4	72785833	72795828	chr4	72995750	73005750
cluster_10	chr4	72785833	72795828	chr4	73005750	73015750
cluster_10	chr4	72785833	72795828	chr4	73015750	73025742
cluster_10	chr4	72785833	72795828	chr4	73025742	73035754
cluster_10	chr4	72785833	72795828	chr4	73035754	73045760
cluster_10	chr4	72795828	72805802	chr4	72825816	72835793
cluster_10	chr4	72795828	72805802	chr4	72995750	73005750
cluster_10	chr4	72795828	72805802	chr4	73005750	73015750
cluster_10	chr4	72795828	72805802	chr4	73015750	73025742
cluster_10	chr4	72795828	72805802	chr4	73025742	73035754
cluster_10	chr4	72795828	72805802	chr4	73035754	73045760
cluster_10	chr4	72795828	72805802	chr4	73045760	73055779
cluster_10	chr4	72815778	72825816	chr4	72995750	73005750
cluster_10	chr4	72815778	72825816	chr4	73005750	73015750
cluster_10	chr4	72815778	72825816	chr4	73015750	73025742
cluster_10	chr4	72815778	72825816	chr4	73025742	73035754
cluster_10	chr4	72825816	72835793	chr4	72985756	72995750
cluster_10	chr4	72825816	72835793	chr4	72995750	73005750
cluster_10	chr4	72825816	72835793	chr4	73005750	73015750
cluster_10	chr4	72825816	72835793	chr4	73015750	73025742
cluster_10	chr4	72825816	72835793	chr4	73025742	73035754
cluster_10	chr4	72825816	72835793	chr4	73035754	73045760
cluster_10	chr4	72835793	72845790	chr4	73005750	73015750
cluster_10	chr4	72835793	72845790	chr4	73015750	73025742
cluster_10	chr4	72835793	72845790	chr4	73025742	73035754
cluster_10	chr4	72835793	72845790	chr4	73035754	73045760
cluster_10	chr4	72845790	72855821	chr4	73005750	73015750
cluster_10	chr4	72845790	72855821	chr4	73015750	73025742
cluster_10	chr4	72845790	72855821	chr4	73025742	73035754
cluster_10	chr4	72855821	72865708	chr4	72985756	72995750
cluster_10	chr4	72855821	72865708	chr4	72995750	73005750
cluster_10	chr4	72855821	72865708	chr4	73005750	73015750
cluster_10	chr4	72855821	72865708	chr4	73015750	73025742
cluster_10	chr4	72855821	72865708	chr4	73025742	73035754
cluster_10	chr4	72855821	72865708	chr4	73035754	73045760
cluster_10	chr4	72855821	72865708	chr4	73045760	73055779
cluster_10	chr4	72865708	72875720	chr4	72955738	72965739
cluster_10	chr4	72865708	72875720	chr4	72965739	72975756
cluster_10	chr4	72865708	72875720	chr4	72975756	72985756
cluster_10	chr4	72865708	72875720	chr4	72985756	72995750
cluster_10	chr4	72865708	72875720	chr4	72995750	73005750
cluster_10	chr4	72865708	72875720	chr4	73005750	73015750
cluster_10	chr4	72865708	72875720	chr4	73015750	73025742
cluster_10	chr4	72865708	72875720	chr4	73025742	73035754
cluster_10	chr4	72865708	72875720	chr4	73035754	73045760
cluster_10	chr4	72865708	72875720	chr4	73045760	73055779
cluster_10	chr4	72875720	72885729	chr4	72905733	72915730
cluster_10	chr4	72875720	72885729	chr4	72915730	72925765
cluster_10	chr4	72875720	72885729	chr4	72925765	72935758
cluster_10	chr4	72875720	72885729	chr4	72935758	72945750
cluster_10	chr4	72875720	72885729	chr4	72945750	72955738
cluster_10	chr4	72875720	72885729	chr4	72955738	72965739
cluster_10	chr4	72875720	72885729	chr4	72965739	72975756
cluster_10	chr4	72875720	72885729	chr4	72975756	72985756
cluster_10	chr4	72875720	72885729	chr4	72985756	72995750
cluster_10	chr4	72875720	72885729	chr4	72995750	73005750
cluster_10	chr4	72875720	72885729	chr4	73005750	73015750
cluster_10	chr4	72875720	72885729	chr4	73015750	73025742
cluster_10	chr4	72875720	72885729	chr4	73025742	73035754
cluster_10	chr4	72875720	72885729	chr4	73035754	73045760
cluster_10	chr4	72875720	72885729	chr4	73045760	73055779
cluster_10	chr4	72885729	72895744	chr4	72915730	72925765
cluster_10	chr4	72885729	72895744	chr4	72965739	72975756
cluster_10	chr4	72885729	72895744	chr4	72975756	72985756
cluster_10	chr4	72885729	72895744	chr4	72985756	72995750
cluster_10	chr4	72885729	72895744	chr4	72995750	73005750
cluster_10	chr4	72885729	72895744	chr4	73005750	73015750
cluster_10	chr4	72885729	72895744	chr4	73015750	73025742
cluster_10	chr4	72885729	72895744	chr4	73025742	73035754
cluster_10	chr4	72895744	72905733	chr4	72985756	72995750
cluster_10	chr4	72895744	72905733	chr4	72995750	73005750
cluster_10	chr4	72895744	72905733	chr4	73005750	73015750
cluster_10	chr4	72895744	72905733	chr4	73015750	73025742
cluster_10	chr4	72905733	72915730	chr4	72975756	72985756
cluster_10	chr4	72905733	72915730	chr4	72985756	72995750
cluster_10	chr4	72905733	72915730	chr4	72995750	73005750
cluster_10	chr4	72905733	72915730	chr4	73005750	73015750
cluster_10	chr4	72905733	72915730	chr4	73015750	73025742
cluster_10	chr4	72915730	72925765	chr4	72985756	72995750
cluster_10	chr4	72915730	72925765	chr4	72995750	73005750
cluster_10	chr4	72915730	72925765	chr4	73005750	73015750
cluster_10	chr4	72915730	72925765	chr4	73015750	73025742
cluster_10	chr4	72925765	72935758	chr4	72975756	72985756
cluster_10	chr4	72925765	72935758	chr4	72985756	72995750
cluster_10	chr4	72925765	72935758	chr4	72995750	73005750
cluster_10	chr4	72925765	72935758	chr4	73005750	73015750
cluster_10	chr4	72925765	72935758	chr4	73015750	73025742
cluster_10	chr4	72935758	72945750	chr4	72965739	72975756
cluster_10	chr4	72935758	72945750	chr4	72985756	72995750
cluster_10	chr4	72935758	72945750	chr4	72995750	73005750
cluster_10	chr4	72935758	72945750	chr4	73005750	73015750
cluster_10	chr4	72945750	72955738	chr4	72975756	72985756
cluster_10	chr4	72945750	72955738	chr4	72985756	72995750
cluster_10	chr4	72945750	72955738	chr4	72995750	73005750
cluster_10	chr4	72955738	72965739	chr4	72985756	72995750
cluster_10	chr4	72965739	72975756	chr4	72995750	73005750
cluster_10	chr4	72709783	72719811	chr4	72779823	72789787
cluster_10	chr4	72709783	72719811	chr4	72869680	72879700
cluster_10	chr4	72719811	72729811	chr4	72749820	72759824
cluster_10	chr4	72719811	72729811	chr4	72779823	72789787
cluster_10	chr4	72719811	72729811	chr4	72789787	72799784
cluster_10	chr4	72719811	72729811	chr4	72809774	72819751
cluster_10	chr4	72719811	72729811	chr4	73019694	73029706
cluster_10	chr4	72729811	72739820	chr4	72759824	72769825
cluster_10	chr4	72729811	72739820	chr4	72769825	72779823
cluster_10	chr4	72729811	72739820	chr4	72779823	72789787
cluster_10	chr4	72729811	72739820	chr4	72789787	72799784
cluster_10	chr4	72729811	72739820	chr4	72799784	72809774
cluster_10	chr4	72729811	72739820	chr4	72809774	72819751
cluster_10	chr4	72729811	72739820	chr4	72829763	72839763
cluster_10	chr4	72729811	72739820	chr4	72989700	72999694
cluster_10	chr4	72729811	72739820	chr4	72999694	73009699
cluster_10	chr4	72729811	72739820	chr4	73009699	73019694
cluster_10	chr4	72729811	72739820	chr4	73019694	73029706
cluster_10	chr4	72739820	72749820	chr4	72769825	72779823
cluster_10	chr4	72749820	72759824	chr4	73019694	73029706
cluster_10	chr4	72759824	72769825	chr4	73009699	73019694
cluster_10	chr4	72759824	72769825	chr4	73019694	73029706
cluster_10	chr4	72769825	72779823	chr4	73009699	73019694
cluster_10	chr4	72779823	72789787	chr4	73009699	73019694
cluster_10	chr4	72789787	72799784	chr4	72869680	72879700
cluster_10	chr4	72789787	72799784	chr4	72999694	73009699
cluster_10	chr4	72789787	72799784	chr4	73009699	73019694
cluster_10	chr4	72789787	72799784	chr4	73029706	73039747
cluster_10	chr4	72799784	72809774	chr4	72989700	72999694
cluster_10	chr4	72799784	72809774	chr4	72999694	73009699
cluster_10	chr4	72809774	72819751	chr4	73009699	73019694
cluster_10	chr4	72819751	72829763	chr4	73009699	73019694
cluster_10	chr4	72819751	72829763	chr4	73019694	73029706
cluster_10	chr4	72829763	72839763	chr4	72999694	73009699
cluster_10	chr4	72829763	72839763	chr4	73009699	73019694
cluster_10	chr4	72829763	72839763	chr4	73019694	73029706
cluster_10	chr4	72839763	72849773	chr4	72999694	73009699
cluster_10	chr4	72839763	72849773	chr4	73009699	73019694
cluster_10	chr4	72839763	72849773	chr4	73019694	73029706
cluster_10	chr4	72839763	72849773	chr4	73029706	73039747
cluster_10	chr4	72849773	72859681	chr4	72999694	73009699
cluster_10	chr4	72859681	72869680	chr4	72999694	73009699
cluster_10	chr4	72859681	72869680	chr4	73009699	73019694
cluster_10	chr4	72859681	72869680	chr4	73019694	73029706
cluster_10	chr4	72859681	72869680	chr4	73029706	73039747
cluster_10	chr4	72859681	72869680	chr4	73039747	73049748
cluster_10	chr4	72869680	72879700	chr4	72929729	72939715
cluster_10	chr4	72869680	72879700	chr4	72969701	72979704
cluster_10	chr4	72869680	72879700	chr4	72979704	72989700
cluster_10	chr4	72869680	72879700	chr4	72989700	72999694
cluster_10	chr4	72869680	72879700	chr4	72999694	73009699
cluster_10	chr4	72869680	72879700	chr4	73009699	73019694
cluster_10	chr4	72869680	72879700	chr4	73019694	73029706
cluster_10	chr4	72869680	72879700	chr4	73029706	73039747
cluster_10	chr4	72879700	72889698	chr4	72919724	72929729
cluster_10	chr4	72879700	72889698	chr4	72929729	72939715
cluster_10	chr4	72879700	72889698	chr4	72969701	72979704
cluster_10	chr4	72879700	72889698	chr4	72979704	72989700
cluster_10	chr4	72879700	72889698	chr4	72989700	72999694
cluster_10	chr4	72879700	72889698	chr4	72999694	73009699
cluster_10	chr4	72879700	72889698	chr4	73009699	73019694
cluster_10	chr4	72879700	72889698	chr4	73019694	73029706
cluster_10	chr4	72889698	72899702	chr4	72989700	72999694
cluster_10	chr4	72889698	72899702	chr4	72999694	73009699
cluster_10	chr4	72889698	72899702	chr4	73009699	73019694
cluster_10	chr4	72889698	72899702	chr4	73019694	73029706
cluster_10	chr4	72899702	72909694	chr4	72989700	72999694
cluster_10	chr4	72899702	72909694	chr4	72999694	73009699
cluster_10	chr4	72899702	72909694	chr4	73009699	73019694
cluster_10	chr4	72909694	72919724	chr4	72999694	73009699
cluster_10	chr4	72909694	72919724	chr4	73009699	73019694
cluster_10	chr4	72919724	72929729	chr4	72999694	73009699
cluster_10	chr4	72929729	72939715	chr4	72989700	72999694
cluster_10	chr4	72929729	72939715	chr4	72999694	73009699
cluster_10	chr4	72939715	72949730	chr4	72969701	72979704
cluster_10	chr4	72939715	72949730	chr4	72979704	72989700
cluster_10	chr4	72939715	72949730	chr4	72989700	72999694
cluster_10	chr4	72939715	72949730	chr4	72999694	73009699
cluster_10	chr4	72939715	72949730	chr4	73009699	73019694
cluster_10	chr4	72949730	72959716	chr4	72979704	72989700
cluster_10	chr4	72714676	72724697	chr4	72784696	72794707
cluster_10	chr4	72714676	72724697	chr4	73014575	73024559
cluster_10	chr4	72724697	72734691	chr4	72754696	72764681
cluster_10	chr4	72724697	72734691	chr4	72764681	72774689
cluster_10	chr4	72724697	72734691	chr4	72774689	72784696
cluster_10	chr4	72724697	72734691	chr4	72784696	72794707
cluster_10	chr4	72734691	72744706	chr4	72764681	72774689
cluster_10	chr4	72764681	72774689	chr4	73014575	73024559
cluster_10	chr4	72774689	72784696	chr4	73004582	73014575
cluster_10	chr4	72784696	72794707	chr4	73004582	73014575
cluster_10	chr4	72784696	72794707	chr4	73014575	73024559
cluster_10	chr4	72794707	72804679	chr4	72824648	72834653
cluster_10	chr4	72794707	72804679	chr4	73004582	73014575
cluster_10	chr4	72794707	72804679	chr4	73014575	73024559
cluster_10	chr4	72824648	72834653	chr4	72994576	73004582
cluster_10	chr4	72824648	72834653	chr4	73004582	73014575
cluster_10	chr4	72824648	72834653	chr4	73014575	73024559
cluster_10	chr4	72834653	72844688	chr4	72994576	73004582
cluster_10	chr4	72834653	72844688	chr4	73004582	73014575
cluster_10	chr4	72834653	72844688	chr4	73024559	73034575
cluster_10	chr4	72834653	72844688	chr4	73034575	73044589
cluster_10	chr4	72844688	72854699	chr4	73004582	73014575
cluster_10	chr4	72844688	72854699	chr4	73014575	73024559
cluster_10	chr4	72844688	72854699	chr4	73024559	73034575
cluster_10	chr4	72854699	72864606	chr4	73004582	73014575
cluster_10	chr4	72854699	72864606	chr4	73014575	73024559
cluster_10	chr4	72864606	72874620	chr4	72994576	73004582
cluster_10	chr4	72864606	72874620	chr4	73004582	73014575
cluster_10	chr4	72864606	72874620	chr4	73014575	73024559
cluster_10	chr4	72874620	72884633	chr4	72924624	72934626
cluster_10	chr4	72874620	72884633	chr4	72974576	72984573
cluster_10	chr4	72874620	72884633	chr4	72984573	72994576
cluster_10	chr4	72874620	72884633	chr4	72994576	73004582
cluster_10	chr4	72874620	72884633	chr4	73004582	73014575
cluster_10	chr4	72874620	72884633	chr4	73014575	73024559
cluster_10	chr4	72874620	72884633	chr4	73024559	73034575
cluster_10	chr4	72884633	72894623	chr4	72914628	72924624
cluster_10	chr4	72884633	72894623	chr4	72994576	73004582
cluster_10	chr4	72884633	72894623	chr4	73004582	73014575
cluster_10	chr4	72884633	72894623	chr4	73014575	73024559
cluster_10	chr4	72894623	72904626	chr4	72994576	73004582
cluster_10	chr4	72894623	72904626	chr4	73004582	73014575
cluster_10	chr4	72894623	72904626	chr4	73014575	73024559
cluster_10	chr4	72904626	72914628	chr4	73004582	73014575
cluster_10	chr4	72914628	72924624	chr4	73004582	73014575
cluster_10	chr4	72934626	72944613	chr4	72964591	72974576
cluster_10	chr4	72944613	72954613	chr4	72974576	72984573
cluster_10	chr4	72954613	72964591	chr4	72984573	72994576
cluster_10	chr4	72964591	72974576	chr4	72994576	73004582
cluster_10	chr4	72725569	72735567	chr4	72755571	72765564
cluster_10	chr4	72725569	72735567	chr4	72765564	72775532
cluster_10	chr4	72725569	72735567	chr4	73005501	73015494
cluster_10	chr4	72735567	72745565	chr4	72765564	72775532
cluster_10	chr4	72765564	72775532	chr4	73015494	73025485
cluster_10	chr4	72785490	72795501	chr4	73005501	73015494
cluster_10	chr4	72785490	72795501	chr4	73015494	73025485
cluster_10	chr4	72795501	72805487	chr4	73005501	73015494
cluster_10	chr4	72825498	72835514	chr4	73005501	73015494
cluster_10	chr4	72835514	72845582	chr4	73005501	73015494
cluster_10	chr4	72835514	72845582	chr4	73015494	73025485
cluster_10	chr4	72845582	72855586	chr4	73005501	73015494
cluster_10	chr4	72855586	72865476	chr4	73005501	73015494
cluster_10	chr4	72855586	72865476	chr4	73015494	73025485
cluster_10	chr4	72865476	72875486	chr4	72985506	72995502
cluster_10	chr4	72865476	72875486	chr4	72995502	73005501
cluster_10	chr4	72865476	72875486	chr4	73005501	73015494
cluster_10	chr4	72865476	72875486	chr4	73015494	73025485
cluster_10	chr4	72865476	72875486	chr4	73025485	73035481
cluster_10	chr4	72865476	72875486	chr4	73035481	73045485
cluster_10	chr4	72875486	72885491	chr4	72975541	72985506
cluster_10	chr4	72875486	72885491	chr4	72985506	72995502
cluster_10	chr4	72875486	72885491	chr4	72995502	73005501
cluster_10	chr4	72875486	72885491	chr4	73005501	73015494
cluster_10	chr4	72875486	72885491	chr4	73015494	73025485
cluster_10	chr4	72875486	72885491	chr4	73025485	73035481
cluster_10	chr4	72885491	72895476	chr4	72995502	73005501
cluster_10	chr4	72885491	72895476	chr4	73005501	73015494
cluster_10	chr4	72885491	72895476	chr4	73015494	73025485
cluster_10	chr4	72895476	72905483	chr4	73005501	73015494
cluster_10	chr4	72905483	72915484	chr4	73005501	73015494
cluster_10	chr4	72925525	72935532	chr4	72955541	72965540
cluster_10	chr4	72925525	72935532	chr4	72975541	72985506
cluster_10	chr4	72925525	72935532	chr4	72995502	73005501
cluster_10	chr4	72945539	72955541	chr4	72975541	72985506
cluster_10	chr4	72945539	72955541	chr4	72995502	73005501
cluster_10	chr4	72965540	72975541	chr4	72995502	73005501
cluster_10	chr4	72721966	72731962	chr4	72768976	72778955
cluster_10	chr4	72721966	72731962	chr4	72778955	72788955
cluster_10	chr4	72721966	72731962	chr4	72788955	72798956
cluster_10	chr4	72721966	72731962	chr4	72808942	72818912
cluster_10	chr4	72721966	72731962	chr4	72818912	72828934
cluster_10	chr4	72721966	72731962	chr4	73008758	73018788
cluster_10	chr4	72731962	72738979	chr4	72758977	72768976
cluster_10	chr4	72731962	72738979	chr4	72778955	72788955
cluster_10	chr4	72731962	72738979	chr4	73008758	73018788
cluster_10	chr4	72738979	72748982	chr4	72768976	72778955
cluster_10	chr4	72738979	72748982	chr4	73008758	73018788
cluster_10	chr4	72738979	72748982	chr4	73018788	73028782
cluster_10	chr4	72768976	72778955	chr4	73008758	73018788
cluster_10	chr4	72778955	72788955	chr4	73008758	73018788
cluster_10	chr4	72788955	72798956	chr4	72818912	72828934
cluster_10	chr4	72788955	72798956	chr4	72998760	73008758
cluster_10	chr4	72788955	72798956	chr4	73008758	73018788
cluster_10	chr4	72788955	72798956	chr4	73018788	73028782
cluster_10	chr4	72798956	72808942	chr4	72998760	73008758
cluster_10	chr4	72808942	72818912	chr4	73018788	73028782
cluster_10	chr4	72818912	72828934	chr4	72998760	73008758
cluster_10	chr4	72828934	72838887	chr4	72998760	73008758
cluster_10	chr4	72828934	72838887	chr4	73008758	73018788
cluster_10	chr4	72828934	72838887	chr4	73028782	73038768
cluster_10	chr4	72838887	72848907	chr4	72988767	72998760
cluster_10	chr4	72838887	72848907	chr4	72998760	73008758
cluster_10	chr4	72838887	72848907	chr4	73008758	73018788
cluster_10	chr4	72838887	72848907	chr4	73018788	73028782
cluster_10	chr4	72848907	72858952	chr4	72998760	73008758
cluster_10	chr4	72848907	72858952	chr4	73018788	73028782
cluster_10	chr4	72858952	72868809	chr4	72978773	72988767
cluster_10	chr4	72858952	72868809	chr4	72988767	72998760
cluster_10	chr4	72858952	72868809	chr4	72998760	73008758
cluster_10	chr4	72858952	72868809	chr4	73008758	73018788
cluster_10	chr4	72858952	72868809	chr4	73018788	73028782
cluster_10	chr4	72868809	72878837	chr4	72978773	72988767
cluster_10	chr4	72868809	72878837	chr4	72988767	72998760
cluster_10	chr4	72868809	72878837	chr4	72998760	73008758
cluster_10	chr4	72868809	72878837	chr4	73008758	73018788
cluster_10	chr4	72868809	72878837	chr4	73018788	73028782
cluster_10	chr4	72868809	72878837	chr4	73028782	73038768
cluster_10	chr4	72868809	72878837	chr4	73038768	73048774
cluster_10	chr4	72878837	72888778	chr4	72978773	72988767
cluster_10	chr4	72878837	72888778	chr4	72988767	72998760
cluster_10	chr4	72878837	72888778	chr4	72998760	73008758
cluster_10	chr4	72878837	72888778	chr4	73008758	73018788
cluster_10	chr4	72878837	72888778	chr4	73018788	73028782
cluster_10	chr4	72878837	72888778	chr4	73028782	73038768
cluster_10	chr4	72878837	72888778	chr4	73038768	73048774
cluster_10	chr4	72888778	72898807	chr4	72918811	72928813
cluster_10	chr4	72888778	72898807	chr4	72988767	72998760
cluster_10	chr4	72888778	72898807	chr4	72998760	73008758
cluster_10	chr4	72888778	72898807	chr4	73008758	73018788
cluster_10	chr4	72888778	72898807	chr4	73018788	73028782
cluster_10	chr4	72898807	72908803	chr4	72978773	72988767
cluster_10	chr4	72898807	72908803	chr4	72988767	72998760
cluster_10	chr4	72898807	72908803	chr4	72998760	73008758
cluster_10	chr4	72898807	72908803	chr4	73008758	73018788
cluster_10	chr4	72908803	72918811	chr4	72998760	73008758
cluster_10	chr4	72918811	72928813	chr4	72988767	72998760
cluster_10	chr4	72918811	72928813	chr4	72998760	73008758
cluster_10	chr4	72928813	72938816	chr4	72998760	73008758
cluster_10	chr4	72938816	72948794	chr4	72988767	72998760
cluster_10	chr4	72938816	72948794	chr4	72998760	73008758
cluster_10	chr4	72948794	72958783	chr4	72978773	72988767
[truncated: 998,000+ more rows]
